# Supplementary material for: Cholest-5-en-3β-yl N-phenyl­carbamate
Source: Acta Crystallogr Sect E Struct Rep Online. 2009 Nov 28;65(Pt 12):o3231. doi: 10.1107/S1600536809049010 (PMC2972052; doi:10.1107/S1600536809049010)
Supplement: Supplementary file 1 [file e-65-o3231-sup1.cif]

##############################################################################
###                                                                        ###
###        Electronic paper (Acta Crystallographica Section E)             ###
###                                                                        ###
##############################################################################
#                                                                            #
# This CIF contains the data in a paper accepted for publication in Acta     #
# Crystallographica Section E. It conforms to the requirements of Notes      #
# for Authors for Section E, and has been peer reviewed under the auspices   #
# of the IUCr Commission on Journals.                                        #
#                                                                            #
# Full details of the Crystallographic Information File format               #
# are given in the paper "The Crystallographic Information File (CIF):       #
# a New Standard Archive File for Crystallography" by S. R. Hall, F. H.      #
# Allen and I. D. Brown [Acta Cryst. (1991), A47, 655-685].                  #
#                                                                            #
# The current version of the core CIF dictionary is obtainable from          #
# ftp://ftp.iucr.org/pub/cif_core.dic. The current version number is 2.4.    #
#                                                                            #
# Software is freely available for graphical display of the structure(s) in  #
# this CIF.  For information consult the CIF home page http://www.iucr.org/  #
# cif/home.html                                                              #
#                                                                            #
# This file may be used for bona fide research purposes within the           #
# scientific community so long as proper attribution is given to the journal # 
# article from which it was obtained.                                        #
#                                                                            #
##############################################################################
                                             
data_I
_audit_creation_method     SHELXL-97
_chemical_name_systematic
;
Cholest-5-en-3\b-yl <i>N</i>-phenylcarbamate
;
_chemical_name_common     ?
_chemical_formula_moiety     'C34 H51 N O2'
_chemical_formula_sum     'C34 H51 N O2'
_chemical_formula_iupac     'C34 H51 N O2'
_chemical_formula_weight     505.75
_chemical_melting_point     433
_symmetry_cell_setting     Triclinic
_symmetry_space_group_name_H-M     'P 1'
_symmetry_space_group_name_Hall     'P 1'
loop_
    _symmetry_equiv_pos_as_xyz
    'x, y, z'
_cell_length_a     6.330(5)
_cell_length_b     10.419(5)
_cell_length_c     12.028(5)
_cell_angle_alpha     82.922(5)
_cell_angle_beta     89.137(5)
_cell_angle_gamma     73.141(5)
_cell_volume     753.2(8)
_cell_formula_units_Z     1
_cell_measurement_reflns_used     ?
_cell_measurement_theta_min     4.5
_cell_measurement_theta_max     27.0
_cell_measurement_temperature     293(2)
_exptl_crystal_description     prism
_exptl_crystal_colour     colourless
_exptl_crystal_size_max     0.37
_exptl_crystal_size_mid     0.32
_exptl_crystal_size_min     0.11
_exptl_crystal_density_diffrn     1.115
_exptl_crystal_density_meas     ?
_exptl_crystal_density_method     'not measured'
_exptl_crystal_F_000     278
loop_
    _exptl_crystal_face_index_h
    _exptl_crystal_face_index_k
    _exptl_crystal_face_index_l
    _exptl_crystal_face_perp_dist
    -1.00 -2.00 0.00 0.376
    0.00 0.00 1.00 0.035
    0.00 0.00 -1.00 0.085
    0.00 -2.00 -1.00 0.307
    1.00 2.00 0.00 0.492
    -2.00 1.00 2.00 0.310
    2.00 -1.00 0.00 0.315
    -2.00 -1.00 0.00 0.320
    -1.00 0.00 0.00 0.334
    2.00 1.00 1.00 0.453
    2.00 -1.00 -1.00 0.305
    0.00 3.00 1.00 0.324
_exptl_absorpt_coefficient_mu     0.067
_exptl_absorpt_correction_type     multi-scan
_exptl_absorpt_process_details     '(Coppens <i>et al.</i>,  1965)'
_exptl_absorpt_correction_T_min     0.955
_exptl_absorpt_correction_T_max     0.976
_diffrn_ambient_temperature     '293(2)'
_diffrn_radiation_type     'MoK\a'
_diffrn_radiation_wavelength     0.71073
_diffrn_radiation_source     'sealed tube'
_diffrn_radiation_monochromator     'graphite'
_diffrn_measurement_device_type     'Bruker SMART CCD area-detector'
_diffrn_measurement_method     '\f and \w'
_diffrn_detector_area_resol_mean     ?
_diffrn_reflns_number     5215
_diffrn_reflns_av_R_equivalents     0.0199
_diffrn_reflns_av_sigmaI/netI     0.0365
_diffrn_reflns_theta_min     4.50
_diffrn_reflns_theta_max     27.00
_diffrn_reflns_theta_full     27.00
_diffrn_measured_fraction_theta_max     0.991
_diffrn_measured_fraction_theta_full     0.991
_diffrn_reflns_limit_h_min     -8
_diffrn_reflns_limit_h_max     8
_diffrn_reflns_limit_k_min     -13
_diffrn_reflns_limit_k_max     13
_diffrn_reflns_limit_l_min     -15
_diffrn_reflns_limit_l_max     15
_diffrn_standards_number     ?
_diffrn_standards_interval_count     ?
_diffrn_standards_interval_time     ?
_diffrn_standards_decay_%     ?
_refine_special_details
;
Refinement of <i>F</i>^2^ against ALL reflections. The weighted <i>R</i>-factor
<i>wR</i> and goodness of fit <i>S</i> are based on <i>F</i>^2^, conventional
<i>R</i>-factors <i>R</i> are based on <i>F</i>, with <i>F</i> set to zero for
negative <i>F</i>^2^. The threshold expression of <i>F</i>^2^ >
\s(<i>F</i>^2^) is used only for calculating <i>R</i>-factors(gt) <i>etc</i>.
and is not relevant to the choice of reflections for refinement.
<i>R</i>-factors based on <i>F</i>^2^ are statistically about twice as large
as those based on <i>F</i>, and <i>R</i>- factors based on ALL data will be
even larger.
;
_reflns_number_total     3264
_reflns_number_gt     2578
_reflns_threshold_expression     I>2sigma(I)
_refine_ls_structure_factor_coef     Fsqd
_refine_ls_matrix_type     full
_refine_ls_R_factor_all     0.0717
_refine_ls_R_factor_gt     0.0548
_refine_ls_wR_factor_gt     0.1376
_refine_ls_wR_factor_ref     0.1516
_refine_ls_goodness_of_fit_ref     1.061
_refine_ls_restrained_S_all     1.060
_refine_ls_number_reflns     3264
_refine_ls_number_parameters     361
_refine_ls_number_restraints     13
_refine_ls_hydrogen_treatment     constr
_refine_ls_weighting_scheme     calc
_refine_ls_weighting_details
                      'w=1/[\s^2^(Fo^2^)+(0.1011P)^2^] where P=(Fo^2^+2Fc^2^)/3'
_atom_sites_solution_hydrogens     geom
_atom_sites_solution_primary     direct
_atom_sites_solution_secondary     difmap
_refine_ls_shift/su_max     0.000
_refine_ls_shift/su_mean     0.000
_refine_diff_density_max     0.252
_refine_diff_density_min     -0.215
_refine_ls_extinction_method     'SHELXL97 (Sheldrick, 2008)'
_refine_ls_extinction_coef     0.23(3)
_refine_ls_extinction_expression
                                  'Fc^*^=kFc[1+0.001xFc^2^\l^3^/sin(2\q)]^-1/4^'
loop_
    _atom_type_symbol
    _atom_type_description
    _atom_type_scat_dispersion_real
    _atom_type_scat_dispersion_imag
    _atom_type_scat_source
    'C' 'C' 0.0033 0.0016
                         'International Tables Vol C Tables 4.2.6.8 and 6.1.1.4'
    'H' 'H' 0.0000 0.0000
                         'International Tables Vol C Tables 4.2.6.8 and 6.1.1.4'
    'N' 'N' 0.0061 0.0033
                         'International Tables Vol C Tables 4.2.6.8 and 6.1.1.4'
    'O' 'O' 0.0106 0.0060
                         'International Tables Vol C Tables 4.2.6.8 and 6.1.1.4'
_computing_data_collection     'SMART (Bruker, 1998)'
_computing_cell_refinement     'SAINT (Bruker, 1998)'
_computing_data_reduction     'SAINT (Bruker, 1998)'
_computing_structure_solution     'SHELXL97 (Sheldrick, 2008)'
_computing_structure_refinement     'SHELXL97 (Sheldrick, 2008)'
_computing_molecular_graphics     'DIAMOND (Brandenberg, 1999)'
_computing_publication_material     'WinGX (Farrugia, 1999)'
loop_
    _atom_site_type_symbol
    _atom_site_label
    _atom_site_fract_x
    _atom_site_fract_y
    _atom_site_fract_z
    _atom_site_U_iso_or_equiv
    _atom_site_adp_type
    _atom_site_calc_flag
    _atom_site_refinement_flags
    _atom_site_occupancy
    _atom_site_disorder_assembly
    _atom_site_disorder_group
    O O2 0.2523(4) 0.0541(2) 0.1416(2) 0.0718(7) Uani d . 1 . .
    O O1 -0.0134(5) -0.0218(3) 0.2290(2) 0.0774(7) Uani d . 1 . .
    N N1 0.1371(5) -0.0948(3) 0.0663(3) 0.0663(7) Uani d . 1 . .
    H H7 0.2406 -0.0883 0.0206 0.080 Uiso calc R 1 . .
    C C1 0.0159(5) -0.1820(3) 0.0423(3) 0.0572(7) Uani d . 1 . .
    C C2 0.0865(7) -0.2584(4) -0.0441(3) 0.0719(9) Uani d . 1 . .
    H H2 0.2103 -0.2508 -0.0839 0.086 Uiso calc R 1 . .
    C C3 -0.0254(8) -0.3463(4) -0.0720(3) 0.0836(12) Uani d . 1 . .
    H H3 0.0222 -0.3970 -0.1308 0.100 Uiso calc R 1 . .
    C C4 -0.2075(8) -0.3587(4) -0.0124(4) 0.0855(12) Uani d . 1 . .
    H H4 -0.2824 -0.4184 -0.0306 0.103 Uiso calc R 1 . .
    C C5 -0.2777(7) -0.2832(4) 0.0732(3) 0.0780(10) Uani d . 1 . .
    H H5 -0.4014 -0.2914 0.1129 0.094 Uiso calc R 1 . .
    C C6 -0.1677(6) -0.1945(3) 0.1019(3) 0.0669(8) Uani d . 1 . .
    H H6 -0.2166 -0.1438 0.1607 0.080 Uiso calc R 1 . .
    C C7 0.1109(5) -0.0195(3) 0.1525(3) 0.0575(7) Uani d . 1 . .
    C C8 0.2412(6) 0.1471(3) 0.2247(3) 0.0614(8) Uani d . 1 . .
    H H8 0.1846 0.1127 0.2949 0.074 Uiso calc R 1 . .
    C C9 0.0919(6) 0.2844(4) 0.1824(3) 0.0667(8) Uani d . 1 . .
    H H9A -0.0575 0.2795 0.1735 0.080 Uiso calc R 1 . .
    H H9B 0.1405 0.3153 0.1098 0.080 Uiso calc R 1 . .
    C C10 0.0950(5) 0.3847(3) 0.2650(3) 0.0598(7) Uani d . 1 . .
    H H10A 0.0325 0.3575 0.3349 0.072 Uiso calc R 1 . .
    H H10B 0.0013 0.4733 0.2350 0.072 Uiso calc R 1 . .
    C C11 0.3262(4) 0.3957(3) 0.2896(2) 0.0467(6) Uani d . 1 . .
    C C12 0.4815(5) 0.2536(3) 0.3203(2) 0.0508(6) Uani d . 1 . .
    C C13 0.4731(5) 0.1510(3) 0.2437(3) 0.0603(7) Uani d . 1 . .
    H H13A 0.5356 0.1730 0.1723 0.072 Uiso calc R 1 . .
    H H13B 0.5623 0.0622 0.2762 0.072 Uiso calc R 1 . .
    C C14 0.6185(5) 0.2199(3) 0.4074(3) 0.0606(7) Uani d . 1 . .
    H H14 0.7048 0.1303 0.4210 0.073 Uiso calc R 1 . .
    C C15 0.6460(6) 0.3144(3) 0.4860(3) 0.0620(8) Uani d . 1 . .
    H H15A 0.8023 0.2999 0.4996 0.074 Uiso calc R 1 . .
    H H15B 0.5813 0.2935 0.5571 0.074 Uiso calc R 1 . .
    C C16 0.5397(4) 0.4628(3) 0.4424(2) 0.0470(6) Uani d . 1 . .
    H H16 0.6339 0.4908 0.3848 0.056 Uiso calc R 1 . .
    C C17 0.3115(4) 0.4793(3) 0.3884(2) 0.0458(6) Uani d . 1 . .
    H H17 0.2274 0.4420 0.4462 0.055 Uiso calc R 1 . .
    C C18 0.1833(5) 0.6304(3) 0.3603(3) 0.0542(7) Uani d . 1 . .
    H H18A 0.2513 0.6683 0.2967 0.065 Uiso calc R 1 . .
    H H18B 0.0334 0.6373 0.3378 0.065 Uiso calc R 1 . .
    C C19 0.1740(5) 0.7154(3) 0.4559(3) 0.0526(6) Uani d . 1 . .
    H H19A 0.0894 0.6858 0.5165 0.063 Uiso calc R 1 . .
    H H19B 0.0990 0.8093 0.4297 0.063 Uiso calc R 1 . .
    C C20 0.4049(4) 0.7038(3) 0.5001(2) 0.0457(6) Uani d . 1 . .
    C C21 0.5166(5) 0.5505(3) 0.5344(2) 0.0482(6) Uani d . 1 . .
    H H21 0.4199 0.5203 0.5894 0.058 Uiso calc R 1 . .
    C C22 0.7243(5) 0.5459(3) 0.5995(3) 0.0624(8) Uani d . 1 . .
    H H22A 0.7714 0.4641 0.6521 0.075 Uiso calc R 1 . .
    H H22B 0.8439 0.5500 0.5491 0.075 Uiso calc R 1 . .
    C C23 0.6544(6) 0.6705(4) 0.6608(3) 0.0659(8) Uani d . 1 . .
    H H23A 0.7596 0.7222 0.6485 0.079 Uiso calc R 1 . .
    H H23B 0.6480 0.6440 0.7407 0.079 Uiso calc R 1 . .
    C C24 0.4207(5) 0.7575(3) 0.6134(2) 0.0529(7) Uani d . 1 . .
    H H24 0.3109 0.7322 0.6627 0.063 Uiso calc R 1 . .
    C C25 0.3864(6) 0.9096(3) 0.6144(3) 0.0625(8) Uani d . 1 B .
    H H25 0.4984 0.9344 0.5663 0.075 Uiso calc R 1 . .
    C C32 0.4123(6) 0.4624(3) 0.1839(3) 0.0598(7) Uani d . 1 . .
    H H32A 0.3008 0.5430 0.1541 0.072 Uiso calc R 1 . .
    H H32B 0.4472 0.4006 0.1288 0.072 Uiso calc R 1 . .
    H H32C 0.5426 0.4851 0.2031 0.072 Uiso calc R 1 . .
    C C33 0.5342(5) 0.7645(3) 0.4101(3) 0.0565(7) Uani d . 1 . .
    H H33A 0.6725 0.7648 0.4416 0.068 Uiso calc R 1 . .
    H H33B 0.4501 0.8554 0.3835 0.068 Uiso calc R 1 . .
    H H33C 0.5612 0.7112 0.3489 0.068 Uiso calc R 1 . .
    C C34 0.1633(9) 0.9962(4) 0.5678(4) 0.0953(13) Uani d . 1 . .
    H H34A 0.0494 0.9659 0.6065 0.114 Uiso calc R 1 . .
    H H34B 0.1535 0.9890 0.4894 0.114 Uiso calc R 1 . .
    H H34C 0.1452 1.0887 0.5780 0.114 Uiso calc R 1 . .
    C C26 0.4242(8) 0.9410(4) 0.7323(3) 0.0761(10) Uani d . 1 . .
    H H26A 0.2970 0.9367 0.7770 0.091 Uiso calc R 1 A 1
    H H26B 0.5513 0.8714 0.7666 0.091 Uiso calc R 1 A 1
    C C27A 0.460(4) 1.0713(18) 0.7362(16) 0.101(7) Uani d P 0.611(6) B 1
    H H27A 0.3164 1.1383 0.7287 0.121 Uiso calc PR 0.611(6) B 1
    H H27B 0.5415 1.0892 0.6700 0.121 Uiso calc PR 0.611(6) B 1
    C C28A 0.576(2) 1.0972(12) 0.8337(10) 0.085(3) Uani d PD 0.611(6) B 1
    H H28A 0.7177 1.0286 0.8435 0.102 Uiso calc PR 0.611(6) B 1
    H H28B 0.4913 1.0841 0.8999 0.102 Uiso calc PR 0.611(6) B 1
    C C29A 0.6166(15) 1.2323(7) 0.8311(6) 0.0817(16) Uani d PD 0.611(6) B 1
    H H29A 0.6831 1.2502 0.7589 0.098 Uiso calc PR 0.611(6) B 1
    C C30A 0.410(5) 1.347(2) 0.838(3) 0.119(3) Uani d PD 0.611(6) B 1
    H H30A 0.3535 1.3418 0.9120 0.143 Uiso calc PR 0.611(6) B 1
    H H30B 0.3008 1.3407 0.7853 0.143 Uiso calc PR 0.611(6) B 1
    H H30C 0.4422 1.4314 0.8193 0.143 Uiso calc PR 0.611(6) B 1
    C C31A 0.783(2) 1.2299(12) 0.9221(10) 0.130(3) Uani d PD 0.611(6) B 1
    H H31A 0.7853 1.3206 0.9282 0.156 Uiso calc PR 0.611(6) B 1
    H H31B 0.9274 1.1771 0.9030 0.156 Uiso calc PR 0.611(6) B 1
    H H31C 0.7419 1.1906 0.9924 0.156 Uiso calc PR 0.611(6) B 1
    C C27B 0.476(4) 1.0808(18) 0.737(2) 0.066(6) Uani d P 0.389(6) B 2
    H H27C 0.6123 1.0811 0.6995 0.079 Uiso calc PR 0.389(6) B 2
    H H27D 0.3570 1.1554 0.7013 0.079 Uiso calc PR 0.389(6) B 2
    C C28B 0.496(4) 1.092(2) 0.8641(17) 0.085(3) Uani d PD 0.389(6) B 2
    H H28C 0.3513 1.1051 0.8967 0.102 Uiso calc PR 0.389(6) B 2
    H H28D 0.5921 1.0076 0.9003 0.102 Uiso calc PR 0.389(6) B 2
    C C29B 0.587(2) 1.2088(12) 0.8899(9) 0.0817(16) Uani d PD 0.389(6) B 2
    H H29B 0.6020 1.2033 0.9714 0.098 Uiso calc PR 0.389(6) B 2
    C C30B 0.424(7) 1.343(4) 0.849(6) 0.119(3) Uani d PD 0.389(6) B 2
    H H30D 0.4433 1.4108 0.8909 0.143 Uiso calc PR 0.389(6) B 2
    H H30E 0.2763 1.3357 0.8577 0.143 Uiso calc PR 0.389(6) B 2
    H H30F 0.4474 1.3665 0.7707 0.143 Uiso calc PR 0.389(6) B 2
    C C31B 0.817(3) 1.2017(19) 0.8385(16) 0.130(3) Uani d PD 0.389(6) B 2
    H H31D 0.8109 1.1950 0.7598 0.156 Uiso calc PR 0.389(6) B 2
    H H31E 0.9259 1.1238 0.8748 0.156 Uiso calc PR 0.389(6) B 2
    H H31F 0.8557 1.2819 0.8493 0.156 Uiso calc PR 0.389(6) B 2
loop_
    _atom_site_aniso_label
    _atom_site_aniso_U_11
    _atom_site_aniso_U_22
    _atom_site_aniso_U_33
    _atom_site_aniso_U_12
    _atom_site_aniso_U_13
    _atom_site_aniso_U_23
    O2 0.0795(17) 0.0731(14) 0.0795(15) -0.0423(13) 0.0218(12) -0.0269(12)
    O1 0.0785(16) 0.0864(17) 0.0836(16) -0.0433(14) 0.0241(13) -0.0283(13)
    N1 0.0663(17) 0.0631(15) 0.0789(17) -0.0292(13) 0.0182(13) -0.0213(13)
    C1 0.0658(19) 0.0444(14) 0.0601(16) -0.0154(13) -0.0076(14) -0.0021(12)
    C2 0.080(2) 0.0641(19) 0.070(2) -0.0171(17) -0.0068(17) -0.0099(15)
    C3 0.108(3) 0.071(2) 0.073(2) -0.024(2) -0.021(2) -0.0192(17)
    C4 0.106(3) 0.073(2) 0.088(3) -0.043(2) -0.026(2) -0.0040(19)
    C5 0.087(3) 0.071(2) 0.085(2) -0.0402(19) -0.0092(19) -0.0018(18)
    C6 0.074(2) 0.0590(17) 0.0726(19) -0.0268(16) 0.0010(16) -0.0072(15)
    C7 0.0537(16) 0.0477(14) 0.0714(19) -0.0156(13) 0.0018(14) -0.0064(13)
    C8 0.0650(19) 0.0624(17) 0.0655(18) -0.0292(15) 0.0138(15) -0.0162(14)
    C9 0.0517(17) 0.069(2) 0.084(2) -0.0194(16) 0.0026(15) -0.0239(17)
    C10 0.0440(15) 0.0613(17) 0.0761(19) -0.0137(14) -0.0013(13) -0.0193(14)
    C11 0.0404(13) 0.0464(13) 0.0523(14) -0.0131(11) 0.0025(11) -0.0015(11)
    C12 0.0471(14) 0.0446(13) 0.0603(15) -0.0139(11) 0.0069(12) -0.0038(11)
    C13 0.0587(18) 0.0479(15) 0.0745(19) -0.0152(13) 0.0049(14) -0.0093(13)
    C14 0.0612(18) 0.0431(13) 0.0706(18) -0.0087(12) -0.0046(14) 0.0035(12)
    C15 0.0665(19) 0.0474(15) 0.0658(17) -0.0106(14) -0.0158(15) 0.0053(13)
    C16 0.0410(13) 0.0446(13) 0.0522(14) -0.0106(11) -0.0018(11) 0.0023(10)
    C17 0.0374(13) 0.0484(13) 0.0523(14) -0.0152(11) 0.0028(11) -0.0019(11)
    C18 0.0412(14) 0.0517(14) 0.0657(16) -0.0064(12) -0.0090(12) -0.0088(12)
    C19 0.0400(14) 0.0542(15) 0.0632(16) -0.0111(12) 0.0010(12) -0.0118(12)
    C20 0.0391(13) 0.0452(13) 0.0520(14) -0.0126(11) 0.0028(11) -0.0018(11)
    C21 0.0450(14) 0.0492(14) 0.0501(14) -0.0177(12) -0.0036(11) 0.0053(11)
    C22 0.0599(17) 0.0540(15) 0.0712(18) -0.0173(14) -0.0187(15) 0.0046(13)
    C23 0.0672(19) 0.0666(18) 0.0647(17) -0.0229(16) -0.0189(14) -0.0001(14)
    C24 0.0582(17) 0.0545(15) 0.0504(14) -0.0252(13) 0.0016(12) -0.0018(12)
    C25 0.071(2) 0.0567(16) 0.0629(17) -0.0242(15) -0.0028(15) -0.0037(13)
    C32 0.0684(18) 0.0551(15) 0.0560(15) -0.0217(14) 0.0056(13) 0.0012(13)
    C33 0.0571(17) 0.0515(15) 0.0602(16) -0.0189(13) 0.0036(13) 0.0034(12)
    C34 0.102(3) 0.069(2) 0.104(3) -0.001(2) -0.023(2) -0.024(2)
    C26 0.106(3) 0.066(2) 0.0658(19) -0.040(2) -0.0018(19) -0.0076(15)
    C27A 0.132(13) 0.097(12) 0.085(10) -0.056(9) -0.020(8) 0.005(7)
    C28A 0.112(9) 0.066(3) 0.085(7) -0.036(5) -0.006(5) -0.009(4)
    C29A 0.126(5) 0.078(3) 0.051(3) -0.041(3) 0.011(4) -0.016(3)
    C30A 0.146(7) 0.083(3) 0.133(9) -0.030(4) 0.023(4) -0.041(4)
    C31A 0.156(8) 0.125(6) 0.122(7) -0.058(6) -0.027(7) -0.022(5)
    C27B 0.098(13) 0.031(6) 0.079(12) -0.030(7) 0.029(9) -0.023(6)
    C28B 0.112(9) 0.066(3) 0.085(7) -0.036(5) -0.006(5) -0.009(4)
    C29B 0.126(5) 0.078(3) 0.051(3) -0.041(3) 0.011(4) -0.016(3)
    C30B 0.146(7) 0.083(3) 0.133(9) -0.030(4) 0.023(4) -0.041(4)
    C31B 0.156(8) 0.125(6) 0.122(7) -0.058(6) -0.027(7) -0.022(5)
_geom_special_details
;
All e.s.d.'s (except the e.s.d. in the dihedral angle between two l.s. planes)
are estimated using the full covariance matrix. The cell e.s.d.'s are taken
into account individually in the estimation of e.s.d.'s in distances, angles
and torsion angles; correlations between e.s.d.'s in cell parameters are only
used when they are defined by crystal symmetry. An approximate (isotropic)
treatment of cell e.s.d.'s is used for estimating e.s.d.'s involving l.s.
planes.
;
loop_
    _geom_bond_atom_site_label_1
    _geom_bond_atom_site_label_2
    _geom_bond_site_symmetry_2
    _geom_bond_distance
    _geom_bond_publ_flag
    O2 C7 . 1.332(4) ?
    O2 C8 . 1.463(4) ?
    O1 C7 . 1.204(4) ?
    N1 C7 . 1.356(4) ?
    N1 C1 . 1.405(4) ?
    N1 H7 . 0.8600 ?
    C1 C2 . 1.377(5) ?
    C1 C6 . 1.386(5) ?
    C2 C3 . 1.384(6) ?
    C2 H2 . 0.9300 ?
    C3 C4 . 1.377(7) ?
    C3 H3 . 0.9300 ?
    C4 C5 . 1.364(6) ?
    C4 H4 . 0.9300 ?
    C5 C6 . 1.385(5) ?
    C5 H5 . 0.9300 ?
    C6 H6 . 0.9300 ?
    C8 C9 . 1.500(5) ?
    C8 C13 . 1.502(5) ?
    C8 H8 . 0.9800 ?
    C9 C10 . 1.532(4) ?
    C9 H9A . 0.9700 ?
    C9 H9B . 0.9700 ?
    C10 C11 . 1.536(4) ?
    C10 H10A . 0.9700 ?
    C10 H10B . 0.9700 ?
    C11 C12 . 1.526(4) ?
    C11 C32 . 1.541(4) ?
    C11 C17 . 1.544(4) ?
    C12 C14 . 1.317(4) ?
    C12 C13 . 1.508(4) ?
    C13 H13A . 0.9700 ?
    C13 H13B . 0.9700 ?
    C14 C15 . 1.492(5) ?
    C14 H14 . 0.9300 ?
    C15 C16 . 1.525(4) ?
    C15 H15A . 0.9700 ?
    C15 H15B . 0.9700 ?
    C16 C21 . 1.500(4) ?
    C16 C17 . 1.547(4) ?
    C16 H16 . 0.9800 ?
    C17 C18 . 1.545(4) ?
    C17 H17 . 0.9800 ?
    C18 C19 . 1.527(4) ?
    C18 H18A . 0.9700 ?
    C18 H18B . 0.9700 ?
    C19 C20 . 1.529(4) ?
    C19 H19A . 0.9700 ?
    C19 H19B . 0.9700 ?
    C20 C33 . 1.532(4) ?
    C20 C24 . 1.551(4) ?
    C20 C21 . 1.553(4) ?
    C21 C22 . 1.526(4) ?
    C21 H21 . 0.9800 ?
    C22 C23 . 1.523(5) ?
    C22 H22A . 0.9700 ?
    C22 H22B . 0.9700 ?
    C23 C24 . 1.567(5) ?
    C23 H23A . 0.9700 ?
    C23 H23B . 0.9700 ?
    C24 C25 . 1.537(4) ?
    C24 H24 . 0.9800 ?
    C25 C34 . 1.511(6) ?
    C25 C26 . 1.532(5) ?
    C25 H25 . 0.9800 ?
    C32 H32A . 0.9600 ?
    C32 H32B . 0.9600 ?
    C32 H32C . 0.9600 ?
    C33 H33A . 0.9600 ?
    C33 H33B . 0.9600 ?
    C33 H33C . 0.9600 ?
    C34 H34A . 0.9600 ?
    C34 H34B . 0.9600 ?
    C34 H34C . 0.9600 ?
    C26 C27A . 1.446(19) ?
    C26 C27B . 1.59(2) ?
    C26 H26A . 0.9700 ?
    C26 H26B . 0.9700 ?
    C27A C28A . 1.49(2) ?
    C27A H27A . 0.9700 ?
    C27A H27B . 0.9700 ?
    C28A C29A . 1.499(13) ?
    C28A H28A . 0.9700 ?
    C28A H28B . 0.9700 ?
    C29A C30A . 1.50(2) ?
    C29A C31A . 1.525(13) ?
    C29A H29A . 0.9800 ?
    C30A H30A . 0.9600 ?
    C30A H30B . 0.9600 ?
    C30A H30C . 0.9600 ?
    C31A H31A . 0.9600 ?
    C31A H31B . 0.9600 ?
    C31A H31C . 0.9600 ?
    C27B C28B . 1.56(3) ?
    C27B H27C . 0.9700 ?
    C27B H27D . 0.9700 ?
    C28B C29B . 1.55(2) ?
    C28B H28C . 0.9700 ?
    C28B H28D . 0.9700 ?
    C29B C30B . 1.50(3) ?
    C29B C31B . 1.56(2) ?
    C29B H29B . 0.9800 ?
    C30B H30D . 0.9600 ?
    C30B H30E . 0.9600 ?
    C30B H30F . 0.9600 ?
    C31B H31D . 0.9600 ?
    C31B H31E . 0.9600 ?
    C31B H31F . 0.9600 ?
loop_
    _geom_angle_atom_site_label_1
    _geom_angle_atom_site_label_2
    _geom_angle_atom_site_label_3
    _geom_angle_site_symmetry_1
    _geom_angle_site_symmetry_3
    _geom_angle
    _geom_angle_publ_flag
    C7 O2 C8 . . 116.7(2) ?
    C7 N1 C1 . . 127.9(3) ?
    C7 N1 H7 . . 116.1 ?
    C1 N1 H7 . . 116.1 ?
    C2 C1 C6 . . 119.5(3) ?
    C2 C1 N1 . . 117.5(3) ?
    C6 C1 N1 . . 123.0(3) ?
    C1 C2 C3 . . 120.4(4) ?
    C1 C2 H2 . . 119.8 ?
    C3 C2 H2 . . 119.8 ?
    C4 C3 C2 . . 119.9(4) ?
    C4 C3 H3 . . 120.0 ?
    C2 C3 H3 . . 120.0 ?
    C5 C4 C3 . . 119.7(4) ?
    C5 C4 H4 . . 120.1 ?
    C3 C4 H4 . . 120.1 ?
    C4 C5 C6 . . 121.0(4) ?
    C4 C5 H5 . . 119.5 ?
    C6 C5 H5 . . 119.5 ?
    C5 C6 C1 . . 119.4(3) ?
    C5 C6 H6 . . 120.3 ?
    C1 C6 H6 . . 120.3 ?
    O1 C7 O2 . . 125.1(3) ?
    O1 C7 N1 . . 126.0(3) ?
    O2 C7 N1 . . 108.8(3) ?
    O2 C8 C9 . . 110.1(3) ?
    O2 C8 C13 . . 106.7(3) ?
    C9 C8 C13 . . 111.5(3) ?
    O2 C8 H8 . . 109.5 ?
    C9 C8 H8 . . 109.5 ?
    C13 C8 H8 . . 109.5 ?
    C8 C9 C10 . . 110.1(3) ?
    C8 C9 H9A . . 109.6 ?
    C10 C9 H9A . . 109.6 ?
    C8 C9 H9B . . 109.6 ?
    C10 C9 H9B . . 109.6 ?
    H9A C9 H9B . . 108.2 ?
    C9 C10 C11 . . 114.1(2) ?
    C9 C10 H10A . . 108.7 ?
    C11 C10 H10A . . 108.7 ?
    C9 C10 H10B . . 108.7 ?
    C11 C10 H10B . . 108.7 ?
    H10A C10 H10B . . 107.6 ?
    C12 C11 C10 . . 108.6(2) ?
    C12 C11 C32 . . 108.7(2) ?
    C10 C11 C32 . . 109.7(3) ?
    C12 C11 C17 . . 110.2(2) ?
    C10 C11 C17 . . 108.5(2) ?
    C32 C11 C17 . . 111.2(2) ?
    C14 C12 C13 . . 120.6(3) ?
    C14 C12 C11 . . 123.2(3) ?
    C13 C12 C11 . . 116.1(2) ?
    C8 C13 C12 . . 111.8(3) ?
    C8 C13 H13A . . 109.2 ?
    C12 C13 H13A . . 109.2 ?
    C8 C13 H13B . . 109.2 ?
    C12 C13 H13B . . 109.2 ?
    H13A C13 H13B . . 107.9 ?
    C12 C14 C15 . . 125.0(3) ?
    C12 C14 H14 . . 117.5 ?
    C15 C14 H14 . . 117.5 ?
    C14 C15 C16 . . 113.3(2) ?
    C14 C15 H15A . . 108.9 ?
    C16 C15 H15A . . 108.9 ?
    C14 C15 H15B . . 108.9 ?
    C16 C15 H15B . . 108.9 ?
    H15A C15 H15B . . 107.7 ?
    C21 C16 C15 . . 111.2(2) ?
    C21 C16 C17 . . 110.5(2) ?
    C15 C16 C17 . . 109.3(2) ?
    C21 C16 H16 . . 108.6 ?
    C15 C16 H16 . . 108.6 ?
    C17 C16 H16 . . 108.6 ?
    C11 C17 C18 . . 114.2(2) ?
    C11 C17 C16 . . 112.8(2) ?
    C18 C17 C16 . . 110.7(2) ?
    C11 C17 H17 . . 106.2 ?
    C18 C17 H17 . . 106.2 ?
    C16 C17 H17 . . 106.2 ?
    C19 C18 C17 . . 114.8(2) ?
    C19 C18 H18A . . 108.6 ?
    C17 C18 H18A . . 108.6 ?
    C19 C18 H18B . . 108.6 ?
    C17 C18 H18B . . 108.6 ?
    H18A C18 H18B . . 107.5 ?
    C18 C19 C20 . . 111.6(2) ?
    C18 C19 H19A . . 109.3 ?
    C20 C19 H19A . . 109.3 ?
    C18 C19 H19B . . 109.3 ?
    C20 C19 H19B . . 109.3 ?
    H19A C19 H19B . . 108.0 ?
    C19 C20 C33 . . 110.6(2) ?
    C19 C20 C24 . . 117.2(2) ?
    C33 C20 C24 . . 110.7(2) ?
    C19 C20 C21 . . 105.9(2) ?
    C33 C20 C21 . . 111.9(2) ?
    C24 C20 C21 . . 99.9(2) ?
    C16 C21 C22 . . 118.3(2) ?
    C16 C21 C20 . . 115.7(2) ?
    C22 C21 C20 . . 103.9(2) ?
    C16 C21 H21 . . 106.0 ?
    C22 C21 H21 . . 106.0 ?
    C20 C21 H21 . . 106.0 ?
    C23 C22 C21 . . 104.1(3) ?
    C23 C22 H22A . . 110.9 ?
    C21 C22 H22A . . 110.9 ?
    C23 C22 H22B . . 110.9 ?
    C21 C22 H22B . . 110.9 ?
    H22A C22 H22B . . 109.0 ?
    C22 C23 C24 . . 107.4(2) ?
    C22 C23 H23A . . 110.2 ?
    C24 C23 H23A . . 110.2 ?
    C22 C23 H23B . . 110.2 ?
    C24 C23 H23B . . 110.2 ?
    H23A C23 H23B . . 108.5 ?
    C25 C24 C20 . . 119.0(2) ?
    C25 C24 C23 . . 112.1(3) ?
    C20 C24 C23 . . 103.1(2) ?
    C25 C24 H24 . . 107.4 ?
    C20 C24 H24 . . 107.4 ?
    C23 C24 H24 . . 107.4 ?
    C34 C25 C26 . . 110.4(3) ?
    C34 C25 C24 . . 113.3(3) ?
    C26 C25 C24 . . 111.0(3) ?
    C34 C25 H25 . . 107.3 ?
    C26 C25 H25 . . 107.3 ?
    C24 C25 H25 . . 107.3 ?
    C11 C32 H32A . . 109.5 ?
    C11 C32 H32B . . 109.5 ?
    H32A C32 H32B . . 109.5 ?
    C11 C32 H32C . . 109.5 ?
    H32A C32 H32C . . 109.5 ?
    H32B C32 H32C . . 109.5 ?
    C20 C33 H33A . . 109.5 ?
    C20 C33 H33B . . 109.5 ?
    H33A C33 H33B . . 109.5 ?
    C20 C33 H33C . . 109.5 ?
    H33A C33 H33C . . 109.5 ?
    H33B C33 H33C . . 109.5 ?
    C25 C34 H34A . . 109.5 ?
    C25 C34 H34B . . 109.5 ?
    H34A C34 H34B . . 109.5 ?
    C25 C34 H34C . . 109.5 ?
    H34A C34 H34C . . 109.5 ?
    H34B C34 H34C . . 109.5 ?
    C27A C26 C25 . . 114.6(8) ?
    C27A C26 C27B . . 2.7(17) ?
    C25 C26 C27B . . 115.0(9) ?
    C27A C26 H26A . . 108.6 ?
    C25 C26 H26A . . 108.6 ?
    C27B C26 H26A . . 110.6 ?
    C27A C26 H26B . . 108.6 ?
    C25 C26 H26B . . 108.6 ?
    C27B C26 H26B . . 106.1 ?
    H26A C26 H26B . . 107.6 ?
    C26 C27A C28A . . 120.6(14) ?
    C26 C27A H27A . . 107.2 ?
    C28A C27A H27A . . 107.2 ?
    C26 C27A H27B . . 107.2 ?
    C28A C27A H27B . . 107.2 ?
    H27A C27A H27B . . 106.8 ?
    C27A C28A C29A . . 118.3(11) ?
    C27A C28A H28A . . 107.7 ?
    C29A C28A H28A . . 107.7 ?
    C27A C28A H28B . . 107.7 ?
    C29A C28A H28B . . 107.7 ?
    H28A C28A H28B . . 107.1 ?
    C28A C29A C30A . . 113.7(15) ?
    C28A C29A C31A . . 111.1(8) ?
    C30A C29A C31A . . 110.7(16) ?
    C28A C29A H29A . . 107.0 ?
    C30A C29A H29A . . 107.0 ?
    C31A C29A H29A . . 107.0 ?
    C28B C27B C26 . . 105.2(15) ?
    C28B C27B H27C . . 110.7 ?
    C26 C27B H27C . . 110.7 ?
    C28B C27B H27D . . 110.7 ?
    C26 C27B H27D . . 110.7 ?
    H27C C27B H27D . . 108.8 ?
    C29B C28B C27B . . 114.6(14) ?
    C29B C28B H28C . . 108.6 ?
    C27B C28B H28C . . 108.6 ?
    C29B C28B H28D . . 108.6 ?
    C27B C28B H28D . . 108.6 ?
    H28C C28B H28D . . 107.6 ?
    C30B C29B C28B . . 110(2) ?
    C30B C29B C31B . . 110(2) ?
    C28B C29B C31B . . 113.5(11) ?
    C30B C29B H29B . . 108.0 ?
    C28B C29B H29B . . 108.0 ?
    C31B C29B H29B . . 108.0 ?
    C29B C30B H30D . . 109.5 ?
    C29B C30B H30E . . 109.5 ?
    H30D C30B H30E . . 109.5 ?
    C29B C30B H30F . . 109.5 ?
    H30D C30B H30F . . 109.5 ?
    H30E C30B H30F . . 109.5 ?
    C29B C31B H31D . . 109.5 ?
    C29B C31B H31E . . 109.5 ?
    H31D C31B H31E . . 109.5 ?
    C29B C31B H31F . . 109.5 ?
    H31D C31B H31F . . 109.5 ?
    H31E C31B H31F . . 109.5 ?
data_global
_journal_date_recd_electronic     2009-10-06
_journal_date_accepted     2009-11-17
_journal_name_full     'Acta Crystallographica, Section E'
_journal_year     2009
_journal_volume     65
_journal_issue     12
_journal_page_first     o3231
_journal_page_last     o3231
_journal_paper_category     QO
_journal_coeditor_code     ZQ2013
_publ_contact_author_name     'Mohsen Graia'
_publ_contact_author_address
;
Laboratoire de Mat\'eriaux et de Cristallochimie,
Facult\'e des Sciences de Tunis,
Universit\'e de Tunis-El Manar,
2092 El Manar II Tunis, Tunisie.
;
_publ_contact_author_email     'mohseng2002@yahoo.fr'
_publ_contact_author_fax     '216 71 88 50 08'
_publ_contact_author_phone     '216 71 87 26 00'
_publ_section_title
;
Cholest-5-en-3\b-yl <i>N</i>-phenylcarbamate
;
loop_
    _publ_author_name
    _publ_author_footnote
    _publ_author_address
    'Graia, Mohsen' .
;
Laboratoire de Mat\'eriaux et de Cristallochimie,
Facult\'e des Sciences de Tunis,
Universit\'e de Tunis--El Manar,
2092 El Manar II Tunis, Tunisia
;
    'Raza Murad, Ghalib' .
;
School of Industrial Technology,
University Sains Malaysia
11800 Pulau Pinang, Malaysia
;
    'Krimi Ammar, Mehrzia' .
;
Unit\'e de Recherche de Chimie des Mat\'eriaux, ISSBAT,
Universit\'e Tunis--Al Manar, 9 Rue Docteur Zouheir Safi,
1006 Tunis, Tunisia
;
    'Sayed Hasan Mehdi' .
;
School of Industrial Technology,
University Sains Malaysia
11800 Pulau Pinang, Malaysia
;
    'Rokiah Hashim' .
;
School of Industrial Technology,
University Sains Malaysia
11800 Pulau Pinang, Malaysia
;
