# Supplementary material for: Cholest-5-en-3β-yl N-phenyl­carbamate
Source: Acta Crystallogr Sect E Struct Rep Online. 2009 Nov 28;65(Pt 12):o3231. doi: 10.1107/S1600536809049010 (PMC2972052; doi:10.1107/S1600536809049010)
Supplement: Supplementary file 2 [file e-65-o3231-Isup2.hkl]

#
# h,k,l, Fc-squared, Fo-squared, sigma(Fo-squared) and status flag
#
data_I
_shelx_title ' MhiriGraai_0m in P1'
_shelx_refln_list_code          4
_shelx_F_calc_maximum       90.66
_exptl_crystal_F_000       278.00
_reflns_d_resolution_high  0.7828
 
loop_
 _symmetry_equiv_pos_as_xyz
 'x, y, z'
 
_cell_length_a     6.3300
_cell_length_b    10.4190
_cell_length_c    12.0280
_cell_angle_alpha  82.922
_cell_angle_beta   89.137
_cell_angle_gamma  73.141
 
_shelx_F_squared_multiplier     1.000
 
loop_
 _refln_index_h
 _refln_index_k
 _refln_index_l
 _refln_F_squared_calc
 _refln_F_squared_meas
 _refln_F_squared_sigma
 _refln_observed_status
   2   0   0      439.86      472.91      8.60 o
   3   0   0      201.66      206.89      4.00 o
   4   0   0        2.35        2.07      0.43 o
   5   0   0        0.15        0.00      0.38 o
   6   0   0        2.60        3.05      1.02 o
   7   0   0        1.19        1.28      0.69 o
  -7   1   0        3.20        2.28      0.80 o
  -6   1   0       18.17       18.63      1.15 o
  -5   1   0       83.37       80.55      2.00 o
  -4   1   0       34.48       30.37      0.97 o
  -3   1   0      200.48      204.85      3.97 o
  -2   1   0       62.11       64.84      1.50 o
   2   1   0       91.08       87.81      1.84 o
   3   1   0       11.97       13.28      0.55 o
   4   1   0       28.05       30.07      0.97 o
   5   1   0        4.97        5.37      0.51 o
   6   1   0       16.24       16.48      0.86 o
   7   1   0        9.52       11.27      0.96 o
  -7   2   0        2.98        1.92      0.76 o
  -6   2   0        1.13        0.00      0.53 o
  -5   2   0       34.61       31.75      1.12 o
  -4   2   0       29.62       28.91      1.02 o
  -3   2   0       61.08       49.73      1.22 o
  -2   2   0       29.22       22.73      0.63 o
  -1   2   0     1099.83     1170.84     29.49 o
   1   2   0      743.52      281.58      7.25 o
   2   2   0      550.94      586.84     10.60 o
   3   2   0      327.86      376.32      6.99 o
   4   2   0      283.63      282.75      5.46 o
   5   2   0       35.18       34.90      1.14 o
   6   2   0        0.31        0.00      0.85 o
   7   2   0        2.32        1.93      0.75 o
   8   2   0        0.10        0.00      0.49 o
  -7   3   0        2.21        1.49      0.72 o
  -6   3   0        0.80        0.54      0.60 o
  -5   3   0        1.88        1.50      0.59 o
  -4   3   0       40.18       38.60      2.00 o
  -3   3   0       21.16       18.93      1.60 o
  -2   3   0      155.91      172.25      3.73 o
  -1   3   0     1326.84     1581.88     39.77 o
   0   3   0      326.15      353.23      9.63 o
   1   3   0       16.54       20.65      0.52 o
   2   3   0      149.98      160.75      3.05 o
   3   3   0      112.45      128.96      2.61 o
   4   3   0       87.30       89.20      2.02 o
   5   3   0        2.76        2.83      0.45 o
   6   3   0       19.81       23.36      1.01 o
   7   3   0        0.21        0.04      0.39 o
   8   3   0        3.80        4.97      0.81 o
  -6   4   0        0.11        0.78      0.68 o
  -5   4   0        1.60        1.17      0.61 o
  -4   4   0       11.78       14.20      0.96 o
  -3   4   0       12.52       13.25      0.57 o
  -2   4   0       40.93       44.98      1.49 o
  -1   4   0      165.31      193.91      5.03 o
   0   4   0      375.50      420.79     11.50 o
   1   4   0       24.77       25.46      0.63 o
   2   4   0       77.25       89.38      1.77 o
   3   4   0       34.39       35.14      1.26 o
   4   4   0       75.90       71.55      1.70 o
   5   4   0       45.52       43.03      1.38 o
   6   4   0        5.17        4.05      0.54 o
   7   4   0        6.48        6.47      0.68 o
   8   4   0        2.22        2.85      0.64 o
  -6   5   0        1.43        2.11      0.83 o
  -5   5   0        2.42        2.58      0.67 o
  -4   5   0        8.49        7.98      0.80 o
  -3   5   0       33.98       34.82      1.42 o
  -2   5   0        6.68        5.62      0.47 o
  -1   5   0       71.80       67.30      1.88 o
   0   5   0       51.44       63.49      1.33 o
   1   5   0      454.93      532.90      6.99 o
   2   5   0       22.15       20.79      0.89 o
   3   5   0      107.06      113.72      2.32 o
   4   5   0       44.65       44.79      1.22 o
   5   5   0        9.33       10.68      0.73 o
   6   5   0       12.74       14.57      0.82 o
   7   5   0        2.80        2.57      0.87 o
   8   5   0        4.57        7.03      1.18 o
  -5   6   0        1.18        0.66      0.61 o
  -4   6   0        0.25        0.47      0.50 o
  -3   6   0       21.90       16.81      0.96 o
  -2   6   0       20.28       22.49      0.96 o
  -1   6   0       48.45       52.11      1.53 o
   0   6   0       12.30       17.15      1.29 o
   1   6   0      235.97      270.91      3.63 o
   2   6   0      109.06      113.71      2.35 o
   3   6   0       40.50       42.61      1.57 o
   4   6   0       11.58       11.47      0.60 o
   5   6   0       15.73       15.46      1.26 o
   6   6   0        8.15       10.00      1.10 o
   7   6   0        0.52        1.29      0.71 o
  -5   7   0        2.50        2.88      0.77 o
  -4   7   0        0.18        0.00      0.42 o
  -3   7   0       16.83       13.89      0.92 o
  -2   7   0       12.42       11.85      0.72 o
  -1   7   0       66.26       57.16      1.68 o
   0   7   0       10.88       11.27      0.66 o
   1   7   0        8.00       10.58      0.29 o
   2   7   0        0.30        0.30      0.22 o
   3   7   0        1.89        3.08      0.47 o
   4   7   0       30.87       31.44      1.48 o
   5   7   0        6.56        6.25      0.89 o
   6   7   0        3.69        3.99      0.85 o
   7   7   0        0.63        0.71      0.69 o
  -4   8   0        0.65        1.00      0.57 o
  -3   8   0        2.61        1.77      0.53 o
  -2   8   0        6.65        8.06      0.65 o
  -1   8   0       13.01       11.56      0.59 o
   0   8   0        1.00        1.29      0.22 o
   1   8   0       40.14       33.72      0.75 o
   2   8   0        5.19        5.17      0.32 o
   3   8   0        5.39        5.76      0.61 o
   4   8   0        6.68        6.51      0.74 o
   5   8   0       34.80       33.01      1.69 o
   6   8   0        2.28        1.99      0.79 o
   7   8   0        0.51        0.00      0.65 o
  -4   9   0        0.53        1.68      0.70 o
  -3   9   0        0.93        0.29      0.50 o
  -2   9   0        4.17        3.59      0.54 o
  -1   9   0        5.28        4.70      0.43 o
   0   9   0        1.22        1.45      0.25 o
   1   9   0       99.16       96.46      1.75 o
   2   9   0       44.58       43.74      0.98 o
   3   9   0        5.47        4.91      0.45 o
   4   9   0        2.47        1.54      0.56 o
   5   9   0        3.28        2.40      0.70 o
   6   9   0        0.11        0.60      0.67 o
   7   9   0        0.46        0.33      0.84 o
  -3  10   0        0.97        0.34      0.58 o
  -2  10   0        5.24        6.27      0.66 o
  -1  10   0        1.70        1.64      0.32 o
   0  10   0        1.63        0.45      0.64 o
   1  10   0       30.13       31.65      0.79 o
   2  10   0       11.38       11.67      0.73 o
   3  10   0        6.15        5.52      0.87 o
   4  10   0       16.22       13.74      1.06 o
   5  10   0        1.51        1.27      0.67 o
   6  10   0        0.26        0.06      0.70 o
  -2  11   0        0.83        1.17      0.45 o
  -1  11   0        2.59        3.94      0.45 o
   0  11   0        7.53        8.21      1.07 o
   1  11   0        7.06        6.63      0.47 o
   2  11   0        1.58        0.79      0.28 o
   3  11   0       39.84       37.02      2.64 o
   4  11   0        7.65        8.67      0.69 o
   5  11   0       11.92       14.64      1.25 o
   6  11   0        1.34        1.53      0.84 o
  -1  12   0        1.23        1.20      0.89 o
   0  12   0       18.88       24.83      1.72 o
   1  12   0        0.81        0.32      0.74 o
   2  12   0        9.09        7.04      1.04 o
   3  12   0        0.28        0.00      0.59 o
   4  12   0        2.45        1.23      0.49 o
   5  12   0        2.33        3.71      0.70 o
   1  13   0        7.59        8.09      1.21 o
   2  13   0        4.90        4.00      0.69 o
   3  13   0        0.85        1.10      0.75 o
  -3 -13   1        0.06        0.54      0.41 o
  -2 -13   1        2.58        1.01      0.83 o
  -5 -12   1        2.24        1.88      0.57 o
  -4 -12   1        2.99        3.48      0.88 o
  -3 -12   1        0.37        0.00      0.49 o
  -2 -12   1        1.30        2.64      0.71 o
  -1 -12   1        8.12        9.92      1.18 o
   0 -12   1        3.31        3.86      0.99 o
  -6 -11   1        2.08        2.39      0.90 o
  -5 -11   1        0.33        0.00      0.65 o
  -4 -11   1       20.17       20.00      0.95 o
  -3 -11   1       11.88       10.75      1.08 o
  -2 -11   1        0.91        1.00      0.29 o
  -1 -11   1        1.74        1.39      0.34 o
   0 -11   1        0.22        0.29      0.30 o
   1 -11   1        1.25        1.56      0.60 o
   2 -11   1        0.27        0.29      0.50 o
  -6 -10   1        2.46        3.01      0.91 o
  -5 -10   1        5.02        3.37      0.84 o
  -4 -10   1       14.03       13.19      0.77 o
  -3 -10   1       13.64       12.73      0.68 o
  -2 -10   1       18.86       16.12      0.80 o
  -1 -10   1       35.75       31.71      0.92 o
   0 -10   1        1.40        1.16      0.30 o
   1 -10   1        1.53        1.72      0.34 o
   2 -10   1        0.61        0.00      0.42 o
   3 -10   1        3.39        4.76      0.75 o
  -7  -9   1        1.84        1.38      0.92 o
  -6  -9   1        1.87        1.21      0.75 o
  -5  -9   1        1.61        1.27      0.64 o
  -4  -9   1        0.34        0.00      0.47 o
  -3  -9   1       12.72       12.88      0.64 o
  -2  -9   1       55.56       56.56      1.56 o
  -1  -9   1        9.88        9.34      0.42 o
   0  -9   1       17.07       17.09      1.44 o
   1  -9   1        3.94        4.32      0.43 o
   2  -9   1        3.75        3.99      0.55 o
   3  -9   1        1.61        1.55      0.54 o
  -7  -8   1        2.85        2.90      0.91 o
  -6  -8   1        2.17        1.31      0.81 o
  -5  -8   1       28.88       28.07      1.57 o
  -4  -8   1        4.70        3.68      0.67 o
  -3  -8   1        0.48        0.54      0.37 o
  -2  -8   1        2.65        2.75      0.26 o
  -1  -8   1       35.94       34.89      0.98 o
   0  -8   1       13.27       13.21      0.53 o
   1  -8   1       13.13       11.62      0.62 o
   2  -8   1        6.00        5.08      0.54 o
   3  -8   1        8.07        6.82      0.71 o
   4  -8   1        2.02        2.18      0.65 o
  -7  -7   1        0.16        0.40      0.68 o
  -6  -7   1        4.90        5.02      0.91 o
  -5  -7   1        5.00        5.28      0.86 o
  -4  -7   1        5.14        5.37      0.72 o
  -3  -7   1       39.10       43.48      1.61 o
  -2  -7   1       39.24       36.42      0.81 o
  -1  -7   1       68.14       64.01      1.20 o
   0  -7   1       59.58       63.84      1.83 o
   1  -7   1       37.92       37.84      1.24 o
   2  -7   1       42.58       38.16      1.39 o
   3  -7   1        3.45        2.27      0.51 o
   4  -7   1        0.18        0.27      0.46 o
   5  -7   1        0.46        0.67      0.66 o
  -7  -6   1        1.07        0.00      0.66 o
  -6  -6   1        3.09        3.24      0.78 o
  -5  -6   1       32.73       34.62      1.72 o
  -4  -6   1        1.70        2.23      0.36 o
  -3  -6   1       68.03       63.13      1.40 o
  -2  -6   1      275.21      273.78      5.50 o
  -1  -6   1       10.71       11.42      0.52 o
   0  -6   1       83.20       91.30      2.48 o
   1  -6   1        5.81        5.42      0.39 o
   2  -6   1       40.62       35.10      1.27 o
   3  -6   1        5.29        4.89      0.60 o
   4  -6   1        2.57        3.01      0.61 o
   5  -6   1        2.22        2.61      0.74 o
  -8  -5   1        8.46       12.01      1.41 o
  -7  -5   1        3.07        2.86      0.57 o
  -6  -5   1        3.75        4.28      0.57 o
  -5  -5   1       32.18       33.81      3.61 o
  -4  -5   1       14.61       14.38      0.77 o
  -3  -5   1        9.12        9.42      0.45 o
  -2  -5   1      436.84      482.11     12.40 o
  -1  -5   1       29.23       32.70      0.66 o
   0  -5   1      108.33      133.31      2.61 o
   1  -5   1      122.93      130.77      3.49 o
   2  -5   1       43.62       37.70      1.31 o
   3  -5   1       18.49       15.13      0.88 o
   4  -5   1       13.03       11.78      0.93 o
   5  -5   1        2.37        2.43      0.67 o
   6  -5   1        1.95        2.33      0.82 o
  -8  -4   1        4.56        4.03      0.77 o
  -7  -4   1        8.67        8.40      0.78 o
  -6  -4   1       13.43       14.11      1.15 o
  -5  -4   1       82.38       87.35      2.11 o
  -4  -4   1       28.96       26.23      0.88 o
  -3  -4   1       68.71       74.58      1.64 o
  -2  -4   1      171.47      178.40      3.36 o
  -1  -4   1        3.35        3.73      0.34 o
   0  -4   1      381.19      415.99      7.73 o
   1  -4   1      798.05      891.01     22.48 o
   2  -4   1      120.03      100.90     11.30 o
   3  -4   1       18.67       17.57      0.67 o
   4  -4   1       11.68       11.24      0.92 o
   5  -4   1        0.67        0.33      0.52 o
   6  -4   1        0.08        0.00      0.53 o
  -8  -3   1        0.13        0.00      0.48 o
  -7  -3   1        8.62        8.00      0.97 o
  -6  -3   1       12.47       14.18      0.84 o
  -5  -3   1      163.57      154.10      3.30 o
  -4  -3   1      218.04      218.40      4.32 o
  -3  -3   1       76.13       86.30      1.85 o
  -2  -3   1       94.93       98.24      1.95 o
  -1  -3   1      818.78      900.10     16.53 o
   0  -3   1      153.46      180.70      3.41 o
   1  -3   1      506.01      544.92     13.82 o
   2  -3   1      204.88      193.00      3.66 o
   3  -3   1       19.75       19.89      0.68 o
   4  -3   1       15.85       16.34      0.75 o
   5  -3   1       10.31        8.00      0.87 o
   6  -3   1        1.93        2.84      0.72 o
  -7  -2   1        2.79        3.44      0.57 o
  -6  -2   1       10.17       10.61      0.73 o
  -5  -2   1       41.58       42.75      2.47 o
  -4  -2   1       69.77       82.80      2.58 o
  -3  -2   1      200.98      201.62      3.91 o
  -2  -2   1       15.06       16.57      0.50 o
  -1  -2   1       94.80       45.53      3.51 o
   0  -2   1      510.73      222.93      5.72 o
   1  -2   1     2471.66     3120.38     88.76 o
   2  -2   1       66.32       66.89      1.42 o
   3  -2   1       25.65       21.09      0.71 o
   4  -2   1      171.45      162.90      3.88 o
   5  -2   1       62.40       60.35      1.70 o
   6  -2   1        0.71        0.02      0.52 o
   7  -2   1        3.17        3.76      0.87 o
  -7  -1   1        1.98        1.16      0.49 o
  -6  -1   1       17.55       16.77      0.87 o
  -5  -1   1       24.11       25.77      1.02 o
  -4  -1   1       49.23       55.08      1.95 o
  -3  -1   1      123.99      115.31      2.38 o
  -2  -1   1      589.76      626.23     11.30 o
   1  -1   1     3575.40     2486.74    179.93 o
   2  -1   1      126.31      110.97      2.20 o
   3  -1   1       77.96       77.58      1.71 o
   4  -1   1       66.52       61.46      1.53 o
   5  -1   1       74.54       67.64      1.77 o
   6  -1   1        6.91        7.91      0.68 o
   7  -1   1        0.81        0.00      0.61 o
  -7   0   1        0.55        0.00      0.50 o
  -6   0   1       26.42       25.98      1.07 o
  -5   0   1       35.32       31.29      1.07 o
  -4   0   1       54.79       50.34      1.32 o
  -3   0   1       81.13       73.06      1.63 o
  -2   0   1       79.62       76.61      1.58 o
   2   0   1      282.88      270.32      5.01 o
   3   0   1       44.26       42.51      1.08 o
   4   0   1       73.33       75.35      2.55 o
   5   0   1        1.04        1.24      0.36 o
   6   0   1        1.60        2.03      0.46 o
   7   0   1        1.50        0.51      0.46 o
  -7   1   1        0.33        0.00      0.63 o
  -6   1   1       27.59       27.12      1.11 o
  -5   1   1       37.99       30.42      1.38 o
  -4   1   1       16.48       14.71      2.05 o
  -3   1   1       88.15       97.54      2.07 o
  -2   1   1      177.44      163.37      3.12 o
   2   1   1      114.06      119.35      2.34 o
   3   1   1      266.35      290.16      5.47 o
   4   1   1      190.66      191.90      3.85 o
   5   1   1        7.43        7.61      0.57 o
   6   1   1        2.91        2.96      0.48 o
   7   1   1       12.10       12.52      0.87 o
  -7   2   1        1.67        3.74      0.91 o
  -6   2   1        2.51        3.05      0.73 o
  -5   2   1        0.17        0.00      0.35 o
  -4   2   1        8.47        6.82      0.68 o
  -3   2   1      105.41      106.59      2.23 o
  -2   2   1      109.53       99.41      1.98 o
  -1   2   1       58.80       59.01      1.66 o
   1   2   1        0.29        0.00      0.09 o
   2   2   1      561.20      618.10     11.15 o
   3   2   1      589.07      643.37     11.71 o
   4   2   1      229.19      229.53      4.52 o
   5   2   1        4.20        4.66      0.49 o
   6   2   1       27.35       26.43      1.06 o
   7   2   1        2.24        3.00      1.07 o
  -7   3   1        0.63        0.87      0.72 o
  -6   3   1        0.94        0.61      0.59 o
  -5   3   1        7.79        6.80      0.85 o
  -4   3   1       11.74       11.21      0.63 o
  -3   3   1        5.41        5.69      0.42 o
  -2   3   1      223.82      221.18      6.14 o
  -1   3   1      286.81      317.64      8.14 o
   0   3   1      129.98      139.42      3.95 o
   1   3   1      118.05      124.16      2.56 o
   2   3   1       34.98       38.22      0.88 o
   3   3   1       76.85       75.22      1.65 o
   4   3   1       35.20       29.85      0.93 o
   5   3   1       40.77       43.59      1.29 o
   6   3   1       16.12       16.31      0.85 o
   7   3   1        1.83        0.68      0.44 o
   8   3   1        5.63        5.83      0.83 o
  -6   4   1        0.21        0.23      0.63 o
  -5   4   1        4.54        4.35      0.78 o
  -4   4   1        1.86        0.92      0.48 o
  -3   4   1        0.22        0.60      0.36 o
  -2   4   1       60.53       66.20      2.03 o
  -1   4   1       93.20       93.31      2.52 o
   0   4   1      164.44      182.74      3.67 o
   1   4   1       32.17       38.77      0.67 o
   2   4   1      355.69      406.83     10.50 o
   3   4   1      201.82      225.65      4.31 o
   4   4   1        7.83        7.71      0.49 o
   5   4   1       21.47       20.30      0.85 o
   6   4   1        2.57        1.30      0.50 o
   7   4   1        3.79        4.59      1.14 o
   8   4   1        3.89        4.97      1.04 o
  -6   5   1        0.96        0.47      0.71 o
  -5   5   1        0.10        0.10      0.54 o
  -4   5   1        0.00        0.00      0.43 o
  -3   5   1       23.92       20.98      1.08 o
  -2   5   1       20.18       20.57      0.88 o
  -1   5   1       49.87       42.51      1.26 o
   0   5   1      258.74      312.11      6.16 o
   1   5   1      319.27      366.44      7.16 o
   2   5   1      180.73      214.36      5.69 o
   3   5   1        9.20       10.46      0.45 o
   4   5   1       31.28       32.52      0.98 o
   5   5   1       22.44       23.77      0.92 o
   6   5   1        5.32        5.35      0.60 o
   7   5   1        1.93        0.47      0.75 o
   8   5   1        1.20        1.83      0.91 o
  -5   6   1        0.81        0.24      0.65 o
  -4   6   1       11.60       10.95      0.97 o
  -3   6   1       15.76       10.08      0.80 o
  -2   6   1       58.69       53.72      1.76 o
  -1   6   1        1.08        1.14      0.17 o
   0   6   1       72.68       79.12      1.84 o
   1   6   1       83.77       86.21      1.96 o
   2   6   1      169.91      173.84      3.44 o
   3   6   1       10.46       10.03      0.72 o
   4   6   1       32.83       36.03      1.04 o
   5   6   1        6.32        4.79      0.81 o
   6   6   1        1.75        0.55      0.63 o
   7   6   1        0.13        1.04      0.71 o
  -5   7   1        2.62        2.77      0.79 o
  -4   7   1       11.60       12.14      1.02 o
  -3   7   1       41.97       36.90      1.57 o
  -2   7   1        4.37        3.60      0.46 o
  -1   7   1       37.84       35.46      1.13 o
   0   7   1       50.02       54.07      2.01 o
   1   7   1        3.19        2.78      0.54 o
   2   7   1       30.87       30.16      1.14 o
   3   7   1        8.50       10.45      0.74 o
   4   7   1       18.59       16.14      1.05 o
   5   7   1       23.50       20.65      1.39 o
   6   7   1       11.16       10.06      1.13 o
   7   7   1        0.02        0.00      0.63 o
  -4   8   1        1.71        2.97      0.72 o
  -3   8   1        5.97        6.06      0.70 o
  -2   8   1        2.58        2.92      0.45 o
  -1   8   1       31.12       25.26      0.92 o
   0   8   1       28.08       27.97      1.47 o
   1   8   1       46.03       49.05      1.38 o
   2   8   1        8.65        9.95      0.43 o
   3   8   1       41.84       44.47      1.65 o
   4   8   1       10.74       10.72      0.89 o
   5   8   1       17.85       17.80      1.26 o
   6   8   1       12.84       13.29      1.26 o
   7   8   1        3.53        4.37      0.98 o
  -4   9   1        5.13        5.01      0.88 o
  -3   9   1        0.20        0.00      0.48 o
  -2   9   1        2.02        2.08      0.48 o
  -1   9   1        4.43        4.55      0.49 o
   0   9   1       54.58       54.45      2.28 o
   1   9   1       72.35       66.76      1.79 o
   2   9   1        1.83        1.73      0.25 o
   3   9   1        4.83        4.28      0.45 o
   4   9   1        4.90        3.57      0.67 o
   5   9   1        5.19        6.45      0.88 o
   6   9   1        0.29        0.05      0.64 o
   7   9   1        3.59        5.88      1.16 o
  -3  10   1        0.70        0.78      0.61 o
  -2  10   1        1.49        1.91      0.51 o
  -1  10   1        6.23        6.80      0.62 o
   0  10   1        3.89        5.19      0.86 o
   1  10   1        4.33        6.38      0.59 o
   2  10   1       19.14       17.95      0.63 o
   3  10   1       35.89       34.01      1.08 o
   4  10   1        6.62        4.39      0.78 o
   5  10   1       15.08       14.87      1.22 o
   6  10   1        1.75        2.50      0.84 o
  -2  11   1        1.12        1.46      0.82 o
  -1  11   1       11.93       13.58      1.34 o
   0  11   1        7.39        8.00      1.07 o
   1  11   1        1.04        0.98      0.45 o
   2  11   1        4.38        3.37      0.81 o
   3  11   1        4.88        4.79      0.50 o
   4  11   1       14.89       15.57      0.98 o
   5  11   1       19.53       17.58      1.31 o
   6  11   1        3.53        2.84      0.91 o
  -1  12   1        6.97        8.36      1.28 o
   0  12   1       18.75       21.44      1.63 o
   1  12   1        0.86        0.74      0.74 o
   2  12   1        0.23        0.00      0.53 o
   3  12   1        2.73        2.71      0.45 o
   4  12   1        0.27        0.14      0.43 o
   5  12   1        4.70        6.52      1.13 o
   1  13   1        4.94        6.30      1.14 o
   2  13   1        0.58        0.00      0.49 o
   3  13   1        0.07        0.58      0.70 o
  -4 -12   2       11.89       10.34      1.03 o
  -3 -12   2        6.40        6.86      0.58 o
  -2 -12   2        0.43        0.00      0.32 o
  -1 -12   2        1.53        2.59      0.44 o
   0 -12   2        2.66        3.21      0.63 o
  -5 -11   2        0.43        0.12      0.45 o
  -4 -11   2        5.70        5.17      0.88 o
  -3 -11   2        2.29        1.67      0.40 o
  -2 -11   2        0.75        0.63      0.52 o
  -1 -11   2        0.48        0.83      0.50 o
   0 -11   2        1.37        1.44      0.35 o
   1 -11   2        0.71        0.96      0.38 o
  -6 -10   2        1.36        2.94      0.88 o
  -5 -10   2        3.85        3.05      0.80 o
  -4 -10   2        8.80        9.67      0.67 o
  -3 -10   2       12.71       14.11      0.91 o
  -2 -10   2       19.51       18.81      0.63 o
  -1 -10   2        4.36        5.02      0.44 o
   0 -10   2        9.49       11.30      1.90 o
   1 -10   2        4.11        5.00      0.54 o
   2 -10   2        1.89        1.22      0.48 o
   3 -10   2        2.47        3.06      0.69 o
  -7  -9   2        0.15        0.00      0.76 o
  -6  -9   2        0.22        0.25      0.68 o
  -5  -9   2        2.61        2.44      0.75 o
  -4  -9   2       12.87       14.99      1.03 o
  -3  -9   2        0.03        0.00      0.38 o
  -2  -9   2        7.44        6.78      0.39 o
  -1  -9   2        1.29        1.44      0.27 o
   0  -9   2       17.64       15.58      0.65 o
   1  -9   2        2.37        1.28      0.37 o
   2  -9   2        0.90        0.60      0.39 o
   3  -9   2        5.07        4.87      0.72 o
  -7  -8   2        0.70        0.00      0.74 o
  -6  -8   2        2.77        1.14      0.78 o
  -5  -8   2        2.64        4.68      0.83 o
  -4  -8   2       24.22       24.25      1.29 o
  -3  -8   2        3.21        3.31      0.50 o
  -2  -8   2        4.15        4.82      0.32 o
  -1  -8   2        1.93        2.01      0.24 o
   0  -8   2       17.45       21.46      0.79 o
   1  -8   2       20.62       24.81      0.99 o
   2  -8   2        6.36        4.25      0.53 o
   3  -8   2        0.23        0.34      0.44 o
   4  -8   2        1.36        2.01      0.64 o
  -7  -7   2        1.39        2.61      0.88 o
  -6  -7   2        3.37        2.36      0.79 o
  -5  -7   2        1.67        3.09      0.75 o
  -4  -7   2       78.76       80.50      2.75 o
  -3  -7   2       10.68        9.72      0.77 o
  -2  -7   2       11.32       10.38      0.79 o
  -1  -7   2      119.68      120.88      2.07 o
   0  -7   2        1.64        1.94      0.31 o
   1  -7   2       28.61       24.90      0.96 o
   2  -7   2        3.99        3.77      0.46 o
   3  -7   2        2.08        1.97      0.49 o
   4  -7   2        1.61        0.98      0.56 o
   5  -7   2        3.35        3.74      0.86 o
  -7  -6   2       10.23       11.94      1.31 o
  -6  -6   2        1.60        2.46      0.73 o
  -5  -6   2        5.51        5.50      0.83 o
  -4  -6   2      199.01      192.34      3.84 o
  -3  -6   2       29.75       27.47      1.17 o
  -2  -6   2       18.32       20.51      0.65 o
  -1  -6   2      215.30      226.88      3.62 o
   0  -6   2       13.01       12.33      0.58 o
   1  -6   2        9.64        9.78      0.54 o
   2  -6   2       46.16       45.44      1.56 o
   3  -6   2       17.44       17.84      1.00 o
   4  -6   2        0.86        0.47      0.47 o
   5  -6   2        7.00        8.18      0.99 o
  -7  -5   2        1.79        1.77      0.83 o
  -6  -5   2        2.29        0.96      0.63 o
  -5  -5   2       70.13       71.14      1.83 o
  -4  -5   2       12.10       13.00      0.64 o
  -3  -5   2        8.53        8.61      0.44 o
  -2  -5   2       22.50       20.70      0.59 o
  -1  -5   2        0.83        1.06      0.15 o
   0  -5   2      198.55      252.86      6.55 o
   1  -5   2       10.57       14.17      0.64 o
   2  -5   2        0.36        0.53      0.28 o
   3  -5   2       19.55       17.96      0.97 o
   4  -5   2        3.65        3.34      0.59 o
   5  -5   2        1.43        0.66      0.58 o
   6  -5   2        1.24        0.88      0.66 o
  -7  -4   2        1.56        2.34      0.56 o
  -6  -4   2       31.07       34.13      1.24 o
  -5  -4   2       25.56       22.28      0.94 o
  -4  -4   2       71.68       68.97      1.66 o
  -3  -4   2       25.65       24.15      0.73 o
  -2  -4   2      193.93      195.87      3.68 o
  -1  -4   2       46.02       45.15      0.82 o
   0  -4   2      327.53      366.84      9.37 o
   1  -4   2      298.09      340.63      8.76 o
   2  -4   2       16.43       15.94      0.55 o
   3  -4   2       99.25       96.13      2.09 o
   4  -4   2       17.41       15.01      1.01 o
   5  -4   2        1.22        1.10      0.56 o
   6  -4   2        0.75        0.87      0.60 o
  -7  -3   2        6.31        7.48      0.99 o
  -6  -3   2       35.30       28.95      1.75 o
  -5  -3   2      232.44      241.70      4.86 o
  -4  -3   2      112.37      121.40      2.60 o
  -3  -3   2      148.35      163.59      3.23 o
  -2  -3   2       36.82       38.77      1.15 o
  -1  -3   2      112.54      120.76      2.33 o
   0  -3   2       46.95       44.08      5.56 o
   1  -3   2      228.30      239.20      4.40 o
   2  -3   2      416.23      393.55      7.22 o
   3  -3   2        6.59        5.43      0.71 o
   4  -3   2       96.98       91.60      3.55 o
   5  -3   2       24.71       19.88      1.25 o
   6  -3   2        4.69        4.81      0.84 o
  -7  -2   2        3.46        3.06      0.56 o
  -6  -2   2        0.07        0.22      0.37 o
  -5  -2   2       51.02       43.98      1.47 o
  -4  -2   2        1.50        1.53      0.32 o
  -3  -2   2      157.21      168.74      3.32 o
  -2  -2   2       50.37       64.21      1.37 o
  -1  -2   2      249.41      276.43     11.53 o
   0  -2   2     1480.23     1736.42     30.89 o
   1  -2   2      601.04      609.89     12.02 o
   2  -2   2      519.64      522.38      9.49 o
   3  -2   2      190.35      173.48      3.43 o
   4  -2   2      118.82      103.54      2.32 o
   5  -2   2       69.42       74.28      2.99 o
   6  -2   2        1.13        1.72      0.63 o
   7  -2   2        1.80        1.25      0.67 o
  -7  -1   2        0.88        0.33      0.45 o
  -6  -1   2        3.47        4.91      0.58 o
  -5  -1   2        9.17        9.76      0.64 o
  -4  -1   2        6.74        5.18      0.57 o
  -3  -1   2       84.10       89.45      3.11 o
  -2  -1   2      148.42      151.25      2.91 o
  -1  -1   2     8219.39     8362.56    211.41 o
   1  -1   2     2468.52     3242.31    132.46 o
   2  -1   2      240.84      250.48      4.68 o
   3  -1   2      157.09      148.55      2.98 o
   4  -1   2       36.52       34.00      1.03 o
   5  -1   2       10.69       11.86      0.69 o
   6  -1   2        2.39        2.56      0.96 o
   7  -1   2        0.91        0.47      0.63 o
  -7   0   2        6.39        3.92      0.90 o
  -6   0   2       36.09       38.57      1.33 o
  -5   0   2       43.20       37.56      1.70 o
  -4   0   2       57.71       54.99      1.41 o
  -3   0   2       69.24       75.31      1.67 o
  -2   0   2      745.23      800.61     14.39 o
  -1   0   2     1551.25      833.90     21.11 o
   2   0   2       34.14       30.27      0.85 o
   3   0   2      323.63      339.65      6.36 o
   4   0   2       10.50        9.40      0.54 o
   5   0   2       15.14       15.96      0.76 o
   6   0   2        1.27        0.55      0.38 o
   7   0   2       11.67       14.01      1.21 o
  -7   1   2        0.98        0.00      0.63 o
  -6   1   2       12.79        9.34      1.06 o
  -5   1   2        0.81        0.48      0.39 o
  -4   1   2       75.75       79.94      1.87 o
  -3   1   2       34.30       32.40      1.64 o
  -2   1   2      146.59      138.11      3.19 o
  -1   1   2      423.89      314.10     14.05 o
   1   1   2      492.97      214.33      5.57 o
   2   1   2      406.44      415.63      7.59 o
   3   1   2      726.19      800.95     14.51 o
   4   1   2      166.84      159.08      3.27 o
   5   1   2       16.28       16.44      0.76 o
   6   1   2        2.67        3.21      0.50 o
   7   1   2        1.83        2.15      0.52 o
  -7   2   2        1.24        1.82      0.80 o
  -6   2   2        1.92        0.98      0.63 o
  -5   2   2       14.74       13.02      0.75 o
  -4   2   2       10.75       13.11      0.95 o
  -3   2   2       19.03       18.55      0.66 o
  -2   2   2       17.96       18.24      0.54 o
  -1   2   2      169.22      183.57      4.81 o
   0   2   2      968.49      737.05     11.22 o
   1   2   2       62.99       33.20      0.99 o
   2   2   2      119.19      106.18      2.10 o
   3   2   2      639.83      687.35     12.50 o
   4   2   2        3.71        3.71      0.41 o
   5   2   2       19.10       17.11      0.78 o
   6   2   2        4.27        6.76      1.13 o
   7   2   2        0.09        0.35      0.41 o
  -6   3   2        1.95        2.19      0.72 o
  -5   3   2        3.08        2.63      0.69 o
  -4   3   2        1.65        0.46      0.49 o
  -3   3   2       34.13       30.69      0.87 o
  -2   3   2       53.30       47.15      1.57 o
  -1   3   2       34.44       34.15      1.07 o
   0   3   2        5.90        5.32      0.27 o
   1   3   2      141.58      156.21      4.64 o
   2   3   2      347.79      361.58      6.61 o
   3   3   2       99.71       98.45      2.07 o
   4   3   2       35.01       36.45      1.05 o
   5   3   2       52.95       53.03      2.10 o
   6   3   2        0.04        0.11      0.35 o
   7   3   2        0.38        1.05      0.46 o
   8   3   2        0.66        0.75      0.54 o
  -6   4   2        0.30        1.41      0.75 o
  -5   4   2        0.68        0.00      0.55 o
  -4   4   2       31.72       32.09      1.54 o
  -3   4   2        2.75        2.71      0.48 o
  -2   4   2        8.84        8.54      0.59 o
  -1   4   2      150.12      178.72      4.70 o
   0   4   2      133.46      147.39      3.02 o
   1   4   2      710.78      856.94     16.23 o
   2   4   2      159.00      158.24      4.27 o
   3   4   2      259.18      259.38      4.91 o
   4   4   2        4.61        6.10      0.85 o
   5   4   2       22.92       20.02      0.84 o
   6   4   2        4.40        6.49      0.61 o
   7   4   2        0.34        0.00      0.39 o
   8   4   2        0.97        0.17      0.80 o
  -6   5   2        0.17        0.30      0.72 o
  -5   5   2        0.10        0.33      0.56 o
  -4   5   2       28.00       25.31      1.40 o
  -3   5   2       18.86       16.50      0.98 o
  -2   5   2       14.84       11.90      0.69 o
  -1   5   2      173.87      183.66      4.83 o
   0   5   2       24.90       32.86      0.92 o
   1   5   2      117.32      137.40      2.87 o
   2   5   2      247.43      311.16      8.10 o
   3   5   2        0.70        0.63      0.20 o
   4   5   2       24.08       24.15      0.82 o
   5   5   2        5.03        5.49      0.51 o
   6   5   2        4.83        4.39      0.55 o
   7   5   2        9.03        8.95      1.16 o
   8   5   2        1.42        0.84      0.88 o
  -5   6   2        2.47        1.39      0.70 o
  -4   6   2       27.03       27.61      1.51 o
  -3   6   2       35.55       32.71      1.44 o
  -2   6   2       76.67       72.00      2.26 o
  -1   6   2        1.95        2.24      0.21 o
   0   6   2       48.55       47.15      1.24 o
   1   6   2       14.88       16.73      0.64 o
   2   6   2        4.11        4.52      0.40 o
   3   6   2        0.38        0.00      0.29 o
   4   6   2       29.34       25.74      1.29 o
   5   6   2       21.20       19.64      1.31 o
   6   6   2        4.82        4.31      0.83 o
   7   6   2        0.37        0.59      0.71 o
  -5   7   2        1.19        0.22      0.63 o
  -4   7   2        2.65        1.57      0.66 o
  -3   7   2        1.76        0.36      0.51 o
  -2   7   2       31.54       31.20      1.25 o
  -1   7   2        2.34        2.36      0.32 o
   0   7   2      158.64      148.36      3.23 o
   1   7   2        9.46        9.35      0.54 o
   2   7   2      149.58      145.67      2.96 o
   3   7   2       13.91       14.32      0.84 o
   4   7   2       26.30       28.60      1.37 o
   5   7   2       26.96       26.88      1.54 o
   6   7   2       29.66       29.16      1.72 o
   7   7   2        0.27        0.67      0.66 o
  -4   8   2        0.05        0.55      0.62 o
  -3   8   2        0.18        0.00      0.43 o
  -2   8   2       12.78       10.92      0.75 o
  -1   8   2        6.77        6.69      0.43 o
   0   8   2      160.00      162.15      3.57 o
   1   8   2       52.00       51.10      1.43 o
   2   8   2        3.53        3.77      0.55 o
   3   8   2       15.92       15.70      0.89 o
   4   8   2       21.99       17.83      1.10 o
   5   8   2        9.59       10.08      0.97 o
   6   8   2        0.96        0.79      0.68 o
   7   8   2        4.31        5.83      1.10 o
  -4   9   2        3.56        3.23      0.84 o
  -3   9   2        0.60        0.36      0.52 o
  -2   9   2        2.64        2.96      0.54 o
  -1   9   2        1.42        0.87      0.28 o
   0   9   2        8.31        9.39      0.97 o
   1   9   2       72.53       73.06      1.92 o
   2   9   2        6.09        4.93      0.45 o
   3   9   2       25.54       24.41      1.16 o
   4   9   2       11.23       12.21      0.97 o
   5   9   2        1.94        1.42      0.63 o
   6   9   2        1.52        1.30      0.70 o
   7   9   2        4.26        7.30      1.19 o
  -3  10   2        1.96        1.11      0.62 o
  -2  10   2        0.81        1.73      0.45 o
  -1  10   2        0.79        0.34      0.67 o
   0  10   2       31.19       34.68      1.83 o
   1  10   2       35.49       32.65      1.21 o
   2  10   2       35.06       35.14      1.30 o
   3  10   2       25.50       22.25      0.90 o
   4  10   2       62.55       61.13      2.27 o
   5  10   2       31.81       35.46      1.75 o
   6  10   2        0.10        0.00      0.67 o
  -2  11   2        0.46        1.07      0.83 o
  -1  11   2        2.73        2.18      0.86 o
   0  11   2       17.42       20.14      1.51 o
   1  11   2       16.00       16.12      1.38 o
   2  11   2       12.51       11.93      0.79 o
   3  11   2        1.98        2.23      0.67 o
   4  11   2       22.91       20.48      0.93 o
   5  11   2        7.31       10.23      1.06 o
   6  11   2        3.07        4.09      0.91 o
  -1  12   2       13.05       15.98      1.55 o
   0  12   2        0.25        0.68      0.79 o
   1  12   2        0.67        1.01      0.77 o
   2  12   2        0.34        0.52      0.44 o
   3  12   2        1.39        1.38      0.40 o
   4  12   2        0.78        0.84      0.44 o
   5  12   2        1.19        1.35      0.52 o
   1  13   2        2.48        1.95      0.94 o
   2  13   2        0.13        0.00      0.49 o
   3  13   2        1.57        0.32      0.69 o
  -4 -12   3        5.90        5.92      0.63 o
  -3 -12   3        0.08        0.00      0.38 o
  -2 -12   3        4.35        5.18      0.60 o
  -1 -12   3        3.41        3.49      0.50 o
   0 -12   3        3.86        4.43      0.54 o
  -5 -11   3        1.99        1.48      0.75 o
  -4 -11   3        5.39        6.12      0.60 o
  -3 -11   3        0.79        0.80      0.51 o
  -2 -11   3        0.41        0.31      0.29 o
  -1 -11   3        1.62        1.98      0.68 o
   0 -11   3        2.58        2.95      0.46 o
   1 -11   3        0.01        0.11      0.37 o
  -6 -10   3        1.69        1.69      0.85 o
  -5 -10   3        7.40        8.77      1.05 o
  -4 -10   3        3.90        4.95      0.81 o
  -3 -10   3        5.64        5.57      0.51 o
  -2 -10   3        3.73        2.81      0.34 o
  -1 -10   3        4.99        4.49      0.73 o
   0 -10   3        1.58        1.53      0.36 o
   1 -10   3        7.94        8.82      0.73 o
   2 -10   3        0.09        0.00      0.41 o
  -6  -9   3        1.08        1.03      0.80 o
  -5  -9   3        2.86        2.97      0.77 o
  -4  -9   3        9.14       13.23      1.07 o
  -3  -9   3        4.48        4.29      0.65 o
  -2  -9   3        8.75        8.21      0.43 o
  -1  -9   3       21.78       20.17      0.75 o
   0  -9   3        1.00        0.72      0.31 o
   1  -9   3        6.08        4.87      0.54 o
   2  -9   3        0.87        0.67      0.42 o
   3  -9   3        1.45        1.95      0.56 o
  -7  -8   3        0.60        0.00      0.77 o
  -6  -8   3        2.93        3.58      0.90 o
  -5  -8   3       18.17       20.24      1.37 o
  -4  -8   3       10.91       11.97      0.98 o
  -3  -8   3       69.49       66.01      2.34 o
  -2  -8   3        8.64        7.56      0.39 o
  -1  -8   3        2.72        3.20      0.29 o
   0  -8   3       77.66       79.28      2.38 o
   1  -8   3        9.51        9.52      0.65 o
   2  -8   3        3.44        2.63      0.47 o
   3  -8   3        0.20        0.00      0.42 o
   4  -8   3        2.30        2.13      0.66 o
  -7  -7   3        1.33        1.85      0.85 o
  -6  -7   3        8.26        8.32      1.07 o
  -5  -7   3       33.65       30.86      1.64 o
  -4  -7   3       18.65       19.21      1.20 o
  -3  -7   3      130.65      123.15      3.65 o
  -2  -7   3       33.93       27.55      0.68 o
  -1  -7   3       31.50       30.43      0.74 o
   0  -7   3       23.24       26.51      1.03 o
   1  -7   3        6.63        5.97      0.50 o
   2  -7   3        0.29        0.00      0.30 o
   3  -7   3        0.07        0.00      0.36 o
   4  -7   3       10.88        9.29      0.94 o
  -7  -6   3        3.10        3.87      1.00 o
  -6  -6   3        3.47        3.57      0.86 o
  -5  -6   3       16.10       14.86      1.16 o
  -4  -6   3       38.87       37.60      1.12 o
  -3  -6   3       68.08       65.19      1.48 o
  -2  -6   3      145.78      144.14      2.03 o
  -1  -6   3       55.60       53.23      1.13 o
   0  -6   3       46.48       49.04      1.55 o
   1  -6   3        8.15        7.59      0.53 o
   2  -6   3        6.19        6.71      0.56 o
   3  -6   3        6.41        7.60      0.71 o
   4  -6   3        2.09        2.11      0.56 o
   5  -6   3        7.67        8.33      1.02 o
  -7  -5   3        5.61        4.54      0.68 o
  -6  -5   3       40.03       42.03      1.42 o
  -5  -5   3       21.81       22.01      1.26 o
  -4  -5   3       33.97       32.38      1.01 o
  -3  -5   3        4.53        4.26      0.34 o
  -2  -5   3        3.85        4.40      0.38 o
  -1  -5   3      112.65      113.45      1.72 o
   0  -5   3      293.77      313.78      8.14 o
   1  -5   3       20.99       22.68      0.89 o
   2  -5   3       28.85       26.03      1.08 o
   3  -5   3        4.14        4.26      0.57 o
   4  -5   3        1.12        1.97      0.54 o
   5  -5   3        3.78        3.02      0.72 o
  -7  -4   3        8.40        9.99      0.84 o
  -6  -4   3        5.01        5.86      0.66 o
  -5  -4   3      144.97      149.47      3.25 o
  -4  -4   3      195.30      200.51      4.02 o
  -3  -4   3       80.98       84.25      1.83 o
  -2  -4   3       90.96       86.84      1.78 o
  -1  -4   3       98.18       99.76      1.41 o
   0  -4   3      212.45      218.92      4.05 o
   1  -4   3       86.63       77.04      1.59 o
   2  -4   3      177.95      173.70      3.38 o
   3  -4   3       63.50       62.02      1.50 o
   4  -4   3        2.69        3.12      0.59 o
   5  -4   3        0.32        0.00      0.47 o
   6  -4   3        1.09        0.38      0.58 o
  -7  -3   3        0.32        0.98      0.49 o
  -6  -3   3       65.31       67.03      3.74 o
  -5  -3   3       37.15       40.78      2.46 o
  -4  -3   3        5.20        5.72      0.48 o
  -3  -3   3       30.75       38.49      1.02 o
  -2  -3   3       75.36       89.74      1.83 o
  -1  -3   3       21.68       22.42      0.40 o
   0  -3   3       23.03       27.81      0.66 o
   1  -3   3     1315.16     1547.65     27.56 o
   2  -3   3      127.96      119.44      2.41 o
   3  -3   3      170.35      152.31      3.10 o
   4  -3   3      233.90      221.04      4.43 o
   5  -3   3        1.76        2.56      0.63 o
   6  -3   3        3.55        1.63      0.65 o
  -7  -2   3        1.98        1.68      0.53 o
  -6  -2   3       14.59       13.75      0.81 o
  -5  -2   3       22.86       25.53      1.02 o
  -4  -2   3       34.07       36.68      1.27 o
  -3  -2   3       81.98       85.50      1.86 o
  -2  -2   3      576.93      697.30     12.57 o
  -1  -2   3      848.33     1039.23     18.54 o
   0  -2   3      529.23      592.15     10.62 o
   1  -2   3      573.66      650.22     11.69 o
   2  -2   3        4.88        4.78      0.32 o
   3  -2   3       46.61       36.54      2.36 o
   4  -2   3      130.02      114.98      2.53 o
   5  -2   3       11.43       10.66      0.69 o
   6  -2   3        2.76        3.88      0.74 o
   7  -2   3        1.93        1.50      0.67 o
  -7  -1   3        2.31        1.30      0.52 o
  -6  -1   3       23.26       22.64      1.02 o
  -5  -1   3       45.66       47.20      1.39 o
  -4  -1   3       10.55       11.18      0.60 o
  -3  -1   3      202.56      193.19      3.77 o
  -2  -1   3      767.95      870.01     15.63 o
  -1  -1   3      612.29      667.20     11.96 o
   0  -1   3     1930.35     2631.21     85.47 o
   1  -1   3       49.86       41.85      0.92 o
   2  -1   3      200.55      198.92      3.79 o
   3  -1   3       33.98       31.53      1.52 o
   4  -1   3       35.48       36.19      1.09 o
   5  -1   3        0.33        0.17      0.71 o
   6  -1   3        2.90        3.18      0.53 o
   7  -1   3        3.66        4.09      0.86 o
  -7   0   3        3.45        2.47      0.79 o
  -6   0   3       17.07       17.36      1.47 o
  -5   0   3        7.28        7.39      0.63 o
  -4   0   3       21.57       18.87      0.76 o
  -3   0   3       89.94       95.57      2.03 o
  -2   0   3       61.49       69.77      1.48 o
  -1   0   3       22.78       20.39      0.51 o
   0   0   3      306.99      269.20     28.12 o
   1   0   3      423.18      430.61      7.78 o
   2   0   3      357.19      372.90      6.85 o
   3   0   3      175.66      185.55      3.65 o
   4   0   3        5.64        5.53      0.45 o
   5   0   3        0.23        0.00      0.30 o
   6   0   3        5.24        6.20      0.60 o
   7   0   3       13.28       15.85      1.06 o
  -7   1   3        0.40        1.86      0.75 o
  -6   1   3        3.77        5.01      0.90 o
  -5   1   3        3.30        3.19      0.48 o
  -4   1   3        0.02        0.00      0.28 o
  -3   1   3      116.87      124.07      2.55 o
  -2   1   3       14.39       12.66      0.65 o
  -1   1   3      131.71      128.18      2.41 o
   0   1   3      633.55      570.92     22.31 o
   1   1   3      214.33      212.35      4.00 o
   2   1   3      474.74      497.72      9.05 o
   3   1   3      363.26      381.62      7.11 o
   4   1   3        0.62        1.00      0.29 o
   5   1   3       19.04       17.36      0.79 o
   6   1   3        6.35        7.34      0.62 o
   7   1   3        0.01        0.37      0.45 o
  -7   2   3        0.35        0.00      0.65 o
  -6   2   3        2.99        3.44      0.81 o
  -5   2   3       10.54       11.39      1.05 o
  -4   2   3        6.62        6.82      0.52 o
  -3   2   3        6.23        7.02      0.43 o
  -2   2   3       37.99       36.08      0.87 o
  -1   2   3       35.78       41.29      0.87 o
   0   2   3       34.58       38.54      0.69 o
   1   2   3      221.11      211.63      3.88 o
   2   2   3       27.22       26.91      1.10 o
   3   2   3       71.76       68.88      2.49 o
   4   2   3       12.95       11.22      0.93 o
   5   2   3        6.12        5.32      0.51 o
   6   2   3       14.51       15.11      0.81 o
   7   2   3        2.05        1.38      0.46 o
  -6   3   3        0.30        0.53      0.67 o
  -5   3   3       15.74       19.14      1.33 o
  -4   3   3       12.41       13.80      1.04 o
  -3   3   3        0.05        0.22      0.35 o
  -2   3   3       24.71       26.31      1.00 o
  -1   3   3       80.51       91.82      2.54 o
   0   3   3      292.30      324.26      5.00 o
   1   3   3       23.63       23.65      0.77 o
   2   3   3       48.36       43.34      0.99 o
   3   3   3       71.35       81.29      1.77 o
   4   3   3       32.26       29.77      0.94 o
   5   3   3        4.40        3.22      0.43 o
   6   3   3       14.11       11.20      0.75 o
   7   3   3        2.98        3.71      0.56 o
  -6   4   3        0.21        0.00      0.69 o
  -5   4   3        8.96        7.95      1.00 o
  -4   4   3        7.59        8.94      0.91 o
  -3   4   3        4.84        4.67      0.57 o
  -2   4   3       19.58       18.53      0.87 o
  -1   4   3      145.29      160.83      4.29 o
   0   4   3      247.37      262.22      3.49 o
   1   4   3      509.80      591.56     10.95 o
   2   4   3       64.04       66.39      5.06 o
   3   4   3        2.61        3.49      0.33 o
   4   4   3        0.43        0.33      0.26 o
   5   4   3        9.10        9.40      0.62 o
   6   4   3        9.33       11.21      0.75 o
   7   4   3        7.03        7.63      1.25 o
  -6   5   3        0.23        0.82      0.77 o
  -5   5   3       14.13       16.10      1.31 o
  -4   5   3       11.86        8.24      0.89 o
  -3   5   3        4.06        3.97      0.60 o
  -2   5   3       11.68       12.01      0.72 o
  -1   5   3       38.06       38.67      1.25 o
   0   5   3       66.83       82.09      1.86 o
   1   5   3      127.91      143.94      2.73 o
   2   5   3       27.62       26.58      0.97 o
   3   5   3       11.31       14.74      0.55 o
   4   5   3       12.11       13.15      0.81 o
   5   5   3        0.50        0.50      0.33 o
   6   5   3       16.96       15.87      1.25 o
   7   5   3        3.52        2.60      0.81 o
  -5   6   3        1.03        0.34      0.69 o
  -4   6   3       53.15       57.93      2.32 o
  -3   6   3       47.66       46.12      1.82 o
  -2   6   3        3.03        1.64      0.48 o
  -1   6   3       42.09       43.36      1.38 o
   0   6   3       28.53       27.42      0.88 o
   1   6   3       31.88       35.50      1.01 o
   2   6   3       18.89       16.58      0.72 o
   3   6   3       35.93       38.55      1.47 o
   4   6   3       36.96       36.13      1.57 o
   5   6   3       34.80       31.95      1.63 o
   6   6   3        2.85        2.32      0.71 o
   7   6   3        0.52        0.00      0.63 o
  -5   7   3        2.02        2.25      0.82 o
  -4   7   3        1.52        1.29      0.63 o
  -3   7   3        9.35        9.48      0.86 o
  -2   7   3       15.61       14.54      0.88 o
  -1   7   3       68.91       70.74      1.63 o
   0   7   3      221.79      236.11      5.07 o
   1   7   3        3.13        2.96      0.37 o
   2   7   3       45.96       42.61      1.08 o
   3   7   3        3.29        3.05      0.47 o
   4   7   3       22.25       22.62      1.24 o
   5   7   3       98.45       93.74      3.22 o
   6   7   3       14.09       12.97      1.24 o
   7   7   3        3.33        3.65      0.89 o
  -4   8   3        1.16        1.17      0.67 o
  -3   8   3        0.34        0.00      0.42 o
  -2   8   3        0.41        0.00      0.42 o
  -1   8   3       91.16       91.04      2.03 o
   0   8   3      135.58      137.91      3.13 o
   1   8   3       26.45       29.76      1.04 o
   2   8   3       13.77       13.11      1.01 o
   3   8   3        3.79        3.35      0.52 o
   4   8   3       19.84       18.32      1.12 o
   5   8   3       11.74       10.29      0.97 o
   6   8   3        4.36        2.61      0.74 o
   7   8   3        2.36        1.33      0.83 o
  -4   9   3        3.94        4.09      0.89 o
  -3   9   3        2.18        2.34      0.65 o
  -2   9   3        5.29        5.73      0.68 o
  -1   9   3        5.72        5.24      0.46 o
   0   9   3       18.44       21.97      1.37 o
   1   9   3        3.49        3.16      0.88 o
   2   9   3       75.38       74.04      1.46 o
   3   9   3        0.64        0.00      0.45 o
   4   9   3       49.53       43.02      1.78 o
   5   9   3        1.90        1.33      0.60 o
   6   9   3        2.16        0.53      0.68 o
   7   9   3        7.06        9.14      1.28 o
  -3  10   3        2.13        3.16      0.75 o
  -2  10   3        6.76        8.18      0.63 o
  -1  10   3        5.54        6.30      0.99 o
   0  10   3       18.38       19.59      1.43 o
   1  10   3       34.58       36.15      1.95 o
   2  10   3        7.11        7.30      0.65 o
   3  10   3       41.24       41.10      2.41 o
   4  10   3       30.12       30.07      1.48 o
   5  10   3        6.45        6.14      0.85 o
   6  10   3        0.45        0.44      0.71 o
  -2  11   3        3.68        3.40      1.05 o
  -1  11   3       18.50       19.20      1.60 o
   0  11   3        4.97        5.22      0.96 o
   1  11   3        3.58        3.22      0.55 o
   2  11   3        2.62        2.35      0.51 o
   3  11   3        2.87        3.21      0.61 o
   4  11   3        1.17        1.29      0.49 o
   5  11   3        2.12        3.34      0.75 o
   6  11   3        0.05        0.47      0.72 o
  -1  12   3        1.58        1.16      0.90 o
   0  12   3        4.07        3.98      0.99 o
   1  12   3        0.12        0.40      0.73 o
   2  12   3        1.64        1.13      0.48 o
   3  12   3        0.06        0.00      0.52 o
   4  12   3        0.89        0.25      1.25 o
   5  12   3        0.73        1.93      0.60 o
   1  13   3        0.22        0.00      0.81 o
   2  13   3        1.23        0.59      0.52 o
   3  13   3        1.50        0.58      0.69 o
  -3 -12   4        0.08        0.00      0.48 o
  -2 -12   4        1.37        1.20      0.56 o
  -1 -12   4        1.68        2.08      0.48 o
  -5 -11   4        0.70        1.08      0.71 o
  -4 -11   4        0.37        0.00      0.40 o
  -3 -11   4        4.32        4.30      0.60 o
  -2 -11   4        0.26        0.00      0.39 o
  -1 -11   4        6.68        6.72      0.74 o
   0 -11   4        7.14        8.69      0.64 o
   1 -11   4        2.41        2.14      0.47 o
  -5 -10   4        4.05        3.27      0.76 o
  -4 -10   4        1.55        1.06      0.91 o
  -3 -10   4        4.29        3.72      0.46 o
  -2 -10   4        0.39        0.32      0.29 o
  -1 -10   4        0.49        0.00      0.33 o
   0 -10   4        5.29        5.26      0.50 o
   1 -10   4        1.18        1.41      0.48 o
   2 -10   4        0.23        0.00      0.41 o
  -6  -9   4        5.53        8.97      1.22 o
  -4  -9   4       10.97        8.31      1.18 o
  -3  -9   4        0.75        0.34      0.36 o
  -2  -9   4       12.08       10.88      0.50 o
  -1  -9   4       20.08       21.25      0.81 o
   0  -9   4        6.26        6.81      0.52 o
   1  -9   4        7.39        7.72      0.67 o
   2  -9   4        1.66        1.09      0.46 o
   3  -9   4        0.46        0.72      0.54 o
  -7  -8   4        0.50        0.69      0.80 o
  -6  -8   4        2.33        3.71      0.88 o
  -5  -8   4       16.38       20.28      1.41 o
  -3  -8   4        0.81        0.55      0.31 o
  -2  -8   4       20.57       20.43      0.61 o
  -1  -8   4       23.62       25.90      0.84 o
   0  -8   4        0.39        0.19      0.34 o
   1  -8   4        1.01        0.32      0.35 o
   2  -8   4        1.05        1.38      0.42 o
   3  -8   4        1.48        3.02      0.61 o
   4  -8   4        3.48        4.50      0.82 o
  -7  -7   4        1.56        1.71      0.89 o
  -6  -7   4        1.45        1.94      0.74 o
  -5  -7   4        5.02        5.83      0.88 o
  -4  -7   4       59.02       60.27      2.27 o
  -3  -7   4       27.45       25.49      1.21 o
  -2  -7   4       68.25       63.25      1.22 o
  -1  -7   4       70.18       68.85      1.59 o
   0  -7   4        8.35        8.58      0.63 o
   1  -7   4        3.68        3.66      0.46 o
   2  -7   4        4.46        4.25      0.54 o
   3  -7   4        0.82        0.75      0.44 o
   4  -7   4        7.44        6.43      0.86 o
  -7  -6   4        7.26        6.14      1.12 o
  -6  -6   4       12.65       14.13      1.27 o
  -5  -6   4       29.92       33.34      1.70 o
  -4  -6   4       32.95       32.28      1.03 o
  -3  -6   4        1.44        1.15      0.39 o
  -2  -6   4       27.00       25.82      0.53 o
  -1  -6   4      126.98      130.77      2.20 o
   0  -6   4      112.57      124.93      3.53 o
   1  -6   4        1.89        2.30      0.39 o
   2  -6   4        8.98        8.42      0.67 o
   3  -6   4        9.45       10.24      0.83 o
   4  -6   4        4.42        4.40      0.71 o
   5  -6   4        3.29        2.93      0.79 o
  -7  -5   4       10.06       14.80      1.43 o
  -6  -5   4       11.46       14.05      1.34 o
  -5  -5   4        4.75        5.19      0.85 o
  -4  -5   4       14.28       13.89      0.69 o
  -3  -5   4       10.96       10.06      0.68 o
  -2  -5   4        5.35        4.74      0.56 o
  -1  -5   4      248.14      264.11      3.56 o
   0  -5   4      126.95      135.08      2.64 o
   1  -5   4       37.90       39.51      0.99 o
   2  -5   4        2.78        2.93      0.43 o
   3  -5   4       14.79       14.06      0.92 o
   4  -5   4        4.34        4.54      0.69 o
   5  -5   4        5.45        4.37      0.80 o
  -7  -4   4        0.68        0.13      0.50 o
  -6  -4   4       34.80       36.02      1.31 o
  -5  -4   4      126.52      126.51      2.85 o
  -4  -4   4      159.08      153.26      3.19 o
  -3  -4   4        4.24        5.13      0.38 o
  -2  -4   4       21.58       25.26      0.72 o
  -1  -4   4        4.44        5.20      0.21 o
   0  -4   4       24.19       24.39      0.66 o
   1  -4   4       18.12       17.23      0.58 o
   2  -4   4      195.84      191.71      3.74 o
   3  -4   4       22.30       19.72      1.08 o
   4  -4   4       21.48       19.33      1.19 o
   5  -4   4        4.22        5.68      0.80 o
   6  -4   4        1.60        1.02      0.62 o
  -7  -3   4        0.21        0.22      0.46 o
  -6  -3   4        0.88        0.33      0.42 o
  -5  -3   4       11.19       11.03      0.87 o
  -4  -3   4       21.73       23.90      1.13 o
  -3  -3   4      118.74      136.41      2.78 o
  -2  -3   4      167.19      183.24      3.51 o
  -1  -3   4       35.01       30.34      0.50 o
   0  -3   4       16.03       19.70      1.54 o
   1  -3   4      632.12      632.99     11.44 o
   2  -3   4       77.39       74.93      1.65 o
   3  -3   4      180.31      164.99      3.35 o
   4  -3   4       63.78       62.35      1.63 o
   5  -3   4        2.71        3.62      0.68 o
   6  -3   4        5.49        5.86      0.89 o
  -7  -2   4        0.49        0.60      0.57 o
  -6  -2   4        0.89        0.23      0.39 o
  -5  -2   4        0.86        0.80      0.40 o
  -4  -2   4       35.57       38.75      1.13 o
  -3  -2   4      167.67      200.14      3.91 o
  -2  -2   4     1521.10     1827.41     32.56 o
  -1  -2   4     1067.55     1187.73     21.19 o
   0  -2   4       70.01       74.36      1.52 o
   1  -2   4       82.27       87.59      1.78 o
   2  -2   4      118.70      114.50      2.33 o
   3  -2   4        3.76        3.98      0.37 o
   4  -2   4       16.08       15.22      0.72 o
   5  -2   4        4.43        6.09      0.70 o
   6  -2   4        5.06        5.76      0.85 o
  -7  -1   4        2.57        2.17      0.56 o
  -6  -1   4       11.82       12.90      0.82 o
  -5  -1   4       20.30       19.66      0.93 o
  -4  -1   4       23.71       26.27      0.90 o
  -3  -1   4        6.67        8.61      0.47 o
  -2  -1   4      225.28      218.68      4.13 o
  -1  -1   4       19.06       15.42      0.46 o
   0  -1   4        5.81        5.93      0.35 o
   1  -1   4       85.80       78.32      1.60 o
   2  -1   4        7.37        5.28      0.51 o
   3  -1   4       17.07       16.20      0.64 o
   4  -1   4       38.68       38.07      1.14 o
   5  -1   4        7.26        6.54      0.56 o
   6  -1   4        5.39        6.39      0.64 o
   7  -1   4        8.47       11.07      1.19 o
  -7   0   4        1.37        1.39      0.79 o
  -6   0   4        5.07        3.81      1.15 o
  -5   0   4        4.47        4.89      0.51 o
  -4   0   4        6.11        7.06      0.51 o
  -3   0   4       61.44       71.73      1.62 o
  -2   0   4       50.19       46.70      1.08 o
  -1   0   4       51.54       48.24      0.83 o
   0   0   4      145.38      153.69      2.89 o
   1   0   4       32.95       31.22      0.75 o
   2   0   4      213.90      237.55      4.48 o
   3   0   4       17.99       21.40      0.73 o
   4   0   4       11.59       11.85      1.31 o
   5   0   4        1.39        1.02      0.65 o
   6   0   4        2.03        2.07      0.45 o
   7   0   4        6.74        6.56      0.99 o
  -7   1   4        0.99        0.93      0.70 o
  -6   1   4        0.84        1.95      0.69 o
  -5   1   4        3.39        3.19      0.48 o
  -4   1   4        5.91        5.54      0.46 o
  -3   1   4       51.32       50.05      1.80 o
  -2   1   4       17.25       16.35      0.53 o
  -1   1   4        8.50        9.47      0.27 o
   0   1   4       91.50       94.25      2.03 o
   1   1   4       31.18       36.01      0.82 o
   2   1   4       77.64       69.85      1.50 o
   3   1   4       38.90       40.73      1.08 o
   4   1   4      103.33       99.25      2.23 o
   5   1   4        5.39        6.37      1.10 o
   6   1   4        4.07        5.46      0.56 o
   7   1   4        7.87        8.34      0.74 o
  -7   2   4        0.76        0.51      0.78 o
  -6   2   4        3.45        4.22      0.85 o
  -5   2   4        0.94        0.36      0.55 o
  -4   2   4        6.33        5.20      0.71 o
  -3   2   4       43.61       43.22      1.10 o
  -2   2   4       80.08       81.05      1.68 o
  -1   2   4       22.27       26.52      0.53 o
   0   2   4      222.91      218.62      2.92 o
   1   2   4       23.46       26.48      0.64 o
   2   2   4      159.76      141.76      2.76 o
   3   2   4      184.94      177.79      3.51 o
   4   2   4       12.99       14.50      0.66 o
   5   2   4       14.81       14.91      0.77 o
   6   2   4        8.22        7.46      0.93 o
   7   2   4        1.01        1.56      0.47 o
  -6   3   4        3.29        4.12      0.90 o
  -5   3   4        3.69        3.30      0.81 o
  -4   3   4        8.59       10.52      0.97 o
  -3   3   4        5.83        6.27      0.63 o
  -2   3   4       11.03       11.88      0.51 o
  -1   3   4       46.06       51.60      1.57 o
   0   3   4      273.26      305.69      4.74 o
   1   3   4      509.90      586.41     16.69 o
   2   3   4       30.06       30.75      0.78 o
   3   3   4       82.56       91.92      1.97 o
   4   3   4       16.56       14.67      0.64 o
   5   3   4       16.32       14.14      0.73 o
   6   3   4        2.09        3.23      0.50 o
   7   3   4        0.95        1.24      0.56 o
  -6   4   4        0.32        0.13      0.78 o
  -5   4   4        6.65        8.66      1.07 o
  -4   4   4       22.30       20.81      1.30 o
  -3   4   4        5.06        7.68      0.71 o
  -2   4   4        0.90        1.05      0.35 o
  -1   4   4      113.83      123.33      2.50 o
   0   4   4      732.86      863.42     13.12 o
   1   4   4      844.88     1064.84     19.57 o
   2   4   4       14.20       15.61      0.49 o
   3   4   4       48.99       47.07      1.16 o
   4   4   4        8.84        8.20      0.52 o
   5   4   4        5.58        6.13      0.52 o
   6   4   4       16.05       17.69      0.89 o
   7   4   4        3.60        2.95      0.55 o
  -6   5   4        0.30        0.00      0.70 o
  -5   5   4        8.81       11.25      1.19 o
  -4   5   4       14.78       16.43      1.21 o
  -3   5   4       68.57       77.39      2.62 o
  -2   5   4       27.78       29.30      1.20 o
  -1   5   4        9.98       14.00      1.28 o
   0   5   4       36.97       40.26      0.79 o
   1   5   4        4.30        5.72      0.26 o
   2   5   4       39.48       39.75      1.32 o
   3   5   4        6.33        6.04      0.86 o
   4   5   4        0.40        0.00      0.27 o
   5   5   4       10.19        9.58      1.38 o
   6   5   4        4.35        4.22      0.78 o
   7   5   4        0.11        0.48      0.61 o
  -5   6   4        5.07        5.11      0.96 o
  -4   6   4        3.83        6.09      0.93 o
  -3   6   4        3.75        3.65      0.68 o
  -2   6   4        0.94        1.03      0.40 o
  -1   6   4       54.53       53.37      1.28 o
   0   6   4       57.52       55.73      0.87 o
   1   6   4       60.31       57.54      0.90 o
   2   6   4        4.30        4.35      0.38 o
   3   6   4      174.30      171.53      4.80 o
   4   6   4       49.81       53.55      2.04 o
   5   6   4       70.53       69.38      2.63 o
   6   6   4        4.60        3.52      0.77 o
   7   6   4        1.60        1.96      0.79 o
  -5   7   4        0.72        0.00      0.70 o
  -4   7   4        1.66        1.60      0.69 o
  -3   7   4       12.13       10.17      0.91 o
  -2   7   4       13.06       13.38      0.87 o
  -1   7   4      296.90      300.41      6.65 o
   0   7   4      243.24      240.05      4.97 o
   1   7   4       20.85       20.60      0.53 o
   2   7   4       11.80       11.63      0.64 o
   3   7   4       36.03       36.53      1.42 o
   4   7   4       35.39       32.51      1.52 o
   5   7   4        0.74        0.06      0.53 o
   6   7   4       13.22       13.88      1.21 o
   7   7   4        1.64        1.07      0.75 o
  -4   8   4        3.60        2.10      0.77 o
  -3   8   4        0.38        1.31      0.58 o
  -2   8   4        1.27        0.88      0.44 o
  -1   8   4       35.89       40.20      1.39 o
   0   8   4       24.56       25.03      2.36 o
   1   8   4       89.30       84.00      2.09 o
   2   8   4       43.21       44.54      0.99 o
   3   8   4       46.99       46.51      1.70 o
   4   8   4        8.26        8.68      0.82 o
   5   8   4        5.57        5.58      0.79 o
   6   8   4        0.68        0.00      0.53 o
   7   8   4       14.17       17.66      1.51 o
  -3   9   4        1.26        1.32      0.63 o
  -2   9   4        1.56        1.72      0.43 o
  -1   9   4       10.24       11.68      0.59 o
   0   9   4       37.48       31.08      1.66 o
   1   9   4       40.22       42.49      1.45 o
   2   9   4       65.96       60.91      1.28 o
   3   9   4      130.14      116.03      3.47 o
   4   9   4       33.26       33.37      1.55 o
   5   9   4        0.61        1.67      0.60 o
   6   9   4        1.83        1.28      0.70 o
   7   9   4        0.85        1.19      0.84 o
  -3  10   4        0.69        0.00      0.52 o
  -2  10   4        2.34        2.23      0.50 o
  -1  10   4        1.99        2.23      0.81 o
   0  10   4       11.86       13.77      1.22 o
   1  10   4        7.81        6.62      0.62 o
   2  10   4        7.90        7.12      0.43 o
   3  10   4        4.04        3.83      0.44 o
   4  10   4       12.23       12.14      0.94 o
   5  10   4        0.94        0.78      0.58 o
   6  10   4        0.49        0.00      0.66 o
  -2  11   4       10.21       12.28      1.46 o
  -1  11   4        7.47        6.88      1.13 o
   0  11   4        2.19        1.14      0.77 o
   1  11   4        0.02        0.30      0.43 o
   2  11   4        1.42        1.23      0.45 o
   3  11   4        2.28        2.09      0.41 o
   4  11   4        1.43        1.70      0.44 o
   5  11   4        0.34        0.57      0.62 o
   6  11   4        0.32        0.00      0.63 o
  -1  12   4        3.56        5.21      1.10 o
   0  12   4        0.48        0.40      0.81 o
   1  12   4        1.40        1.64      0.54 o
   2  12   4        0.70        0.95      0.48 o
   3  12   4        0.92        0.00      0.61 o
   4  12   4        2.60        2.97      0.53 o
   5  12   4        1.27        0.75      0.67 o
   2  13   4        2.06        2.22      0.62 o
   3  13   4        3.12        2.15      0.85 o
  -4 -11   5        0.43        0.00      0.51 o
  -3 -11   5        0.09        0.91      0.51 o
  -2 -11   5        0.57        0.72      0.52 o
  -1 -11   5        4.48        4.20      0.66 o
   0 -11   5        4.51        5.85      0.59 o
  -5 -10   5        4.06        4.80      0.89 o
  -4 -10   5        0.45        0.14      0.56 o
  -3 -10   5        1.81        1.85      0.54 o
  -2 -10   5        0.61        0.34      0.44 o
  -1 -10   5        5.81        6.71      0.71 o
   0 -10   5        7.96        8.80      0.62 o
   1 -10   5        0.51        0.24      0.45 o
   2 -10   5        1.57        2.61      0.64 o
  -5  -9   5        6.74        5.06      0.90 o
  -4  -9   5        1.66        1.29      0.43 o
  -3  -9   5       17.02       16.22      0.75 o
  -2  -9   5        0.81        0.66      0.33 o
  -1  -9   5       12.73       15.26      0.73 o
   0  -9   5       28.66       30.98      1.05 o
   1  -9   5        0.95        0.63      0.40 o
   2  -9   5        1.29        0.76      0.49 o
   3  -9   5        1.01        0.50      0.57 o
  -4  -8   5        3.35        2.74      0.70 o
  -3  -8   5       16.54       15.08      0.70 o
  -2  -8   5       15.10       16.54      0.56 o
  -1  -8   5       17.91       20.17      1.12 o
   0  -8   5        9.09        9.28      0.73 o
   1  -8   5        5.16        6.05      0.64 o
   2  -8   5        0.91        0.38      0.42 o
   3  -8   5        4.78        5.75      0.75 o
  -7  -7   5        3.50        3.03      0.99 o
  -6  -7   5        0.21        0.59      0.68 o
  -4  -7   5       32.26       31.72      1.56 o
  -3  -7   5       83.86       81.42      1.88 o
  -2  -7   5       53.88       49.27      1.02 o
  -1  -7   5       28.74       27.94      0.87 o
   0  -7   5       14.40       15.36      0.86 o
   1  -7   5       17.79       17.29      0.93 o
   2  -7   5       10.80       10.21      0.79 o
   3  -7   5        3.53        3.66      0.66 o
   4  -7   5       10.40       11.30      1.08 o
  -7  -6   5        9.37       11.77      1.41 o
  -6  -6   5        8.01       10.40      1.21 o
  -5  -6   5        1.32        0.89      0.63 o
  -4  -6   5       56.14       56.71      2.05 o
  -3  -6   5       18.78       18.92      0.72 o
  -2  -6   5       84.70       81.65      1.25 o
  -1  -6   5      151.51      146.50      2.98 o
   0  -6   5       47.44       48.25      1.66 o
   1  -6   5        4.56        4.76      0.53 o
   2  -6   5       12.21       12.70      0.83 o
   3  -6   5        7.66        8.55      0.82 o
   4  -6   5        3.08        3.87      0.72 o
   5  -6   5        2.98        3.79      0.84 o
  -7  -5   5        1.58        2.46      0.97 o
  -6  -5   5        4.49        6.27      0.68 o
  -5  -5   5       16.35       18.69      0.89 o
  -4  -5   5       49.64       46.14      1.78 o
  -3  -5   5       10.76       11.84      1.05 o
  -2  -5   5        5.48        5.86      0.29 o
  -1  -5   5       65.76       61.18      1.12 o
   0  -5   5        5.85        6.65      0.39 o
   1  -5   5       28.70       28.38      0.84 o
   2  -5   5      161.88      149.20      4.29 o
   3  -5   5        1.73        1.61      0.49 o
   4  -5   5        9.09        9.80      0.95 o
   5  -5   5        0.54        0.99      0.63 o
  -7  -4   5        3.83        3.68      0.81 o
  -6  -4   5       15.35       17.16      0.94 o
  -5  -4   5       41.37       40.35      1.30 o
  -4  -4   5       33.55       32.89      1.46 o
  -3  -4   5        7.02        8.06      0.77 o
  -2  -4   5       18.74       18.63      0.63 o
  -1  -4   5       37.96       35.27      0.71 o
   0  -4   5        8.02       10.69      0.45 o
   1  -4   5       83.95       95.86      2.01 o
   2  -4   5       34.86       28.87      0.88 o
   3  -4   5      127.48      119.13      3.65 o
   4  -4   5        8.65        9.37      0.88 o
   5  -4   5        7.74        7.21      0.90 o
   6  -4   5        1.15        1.23      0.64 o
  -7  -3   5        0.17        0.00      0.48 o
  -6  -3   5        4.77        5.06      0.62 o
  -5  -3   5       17.81       20.40      0.92 o
  -4  -3   5       39.67       40.99      1.67 o
  -3  -3   5      135.70      151.01      3.06 o
  -2  -3   5       93.76      110.86      2.27 o
  -1  -3   5       37.39       41.54      0.78 o
   0  -3   5       18.11       19.11      0.60 o
   1  -3   5      120.80      120.63      2.43 o
   2  -3   5       71.11       63.07      1.74 o
   3  -3   5      150.09      143.39      3.01 o
   4  -3   5       11.42       11.39      0.68 o
   5  -3   5        4.08        4.39      0.73 o
   6  -3   5        2.43        2.32      0.72 o
  -7  -2   5        1.36        1.70      0.56 o
  -6  -2   5        3.46        5.03      0.60 o
  -5  -2   5        1.87        2.05      0.70 o
  -4  -2   5       30.00       30.15      1.41 o
  -3  -2   5       24.51       30.55      0.89 o
  -2  -2   5      572.24      641.69     11.64 o
  -1  -2   5      232.06      210.26      3.97 o
   0  -2   5      125.78      140.30      2.73 o
   1  -2   5       49.04       53.06      1.21 o
   2  -2   5       51.20       52.50      1.26 o
   3  -2   5       15.75       12.91      0.61 o
   4  -2   5        6.17        5.41      0.50 o
   5  -2   5        1.87        2.05      0.43 o
   6  -2   5        5.24        7.73      0.96 o
  -7  -1   5        0.46        1.02      0.54 o
  -6  -1   5        8.76        8.91      0.74 o
  -5  -1   5        2.70        3.18      0.49 o
  -4  -1   5        4.95        5.48      0.68 o
  -3  -1   5       30.42       32.78      0.94 o
  -2  -1   5       46.11       54.76      2.10 o
  -1  -1   5       14.07       15.02      0.50 o
   0  -1   5        4.15        5.12      0.30 o
   1  -1   5       16.60       16.06      0.53 o
   2  -1   5      183.94      181.71      3.54 o
   3  -1   5       14.89       13.94      0.61 o
   4  -1   5       36.67       33.90      1.31 o
   5  -1   5        2.14        2.73      0.66 o
   6  -1   5        2.98        2.44      0.52 o
   7  -1   5        8.77        8.56      1.09 o
  -7   0   5        1.23        2.38      0.84 o
  -6   0   5        1.67        1.94      0.53 o
  -5   0   5        8.23        8.44      0.91 o
  -4   0   5        1.63        2.14      0.55 o
  -3   0   5       28.86       28.65      0.86 o
  -2   0   5       45.42       46.25      1.10 o
  -1   0   5      113.66      108.57      2.15 o
   0   0   5       63.40       68.30      1.42 o
   1   0   5       53.51       55.03      1.21 o
   2   0   5       28.71       28.99      0.81 o
   3   0   5       52.70       49.69      1.98 o
   4   0   5        2.10        1.77      0.34 o
   5   0   5        1.41        1.38      0.58 o
   6   0   5        8.58        8.41      0.69 o
   7   0   5        1.18        1.38      0.69 o
  -7   1   5        0.38        0.00      0.68 o
  -6   1   5        1.42        1.83      0.72 o
  -5   1   5       13.92       16.85      1.22 o
  -4   1   5        1.41        0.27      0.32 o
  -3   1   5       15.23       16.75      0.64 o
  -2   1   5        5.68        7.12      0.37 o
  -1   1   5       59.51       54.93      0.96 o
   0   1   5        2.52        2.26      0.15 o
   1   1   5      252.74      256.57      4.77 o
   2   1   5       32.52       31.98      0.85 o
   3   1   5       78.26       65.85      1.55 o
   4   1   5        7.50        6.12      0.93 o
   5   1   5        8.31        6.83      0.59 o
   6   1   5        2.42        3.43      0.51 o
   7   1   5        0.28        0.69      0.65 o
  -6   2   5        0.62        1.49      0.73 o
  -5   2   5        0.29        1.22      0.64 o
  -4   2   5       19.16       21.28      0.84 o
  -3   2   5       11.92       10.49      0.66 o
  -2   2   5        8.41        8.57      0.41 o
  -1   2   5       46.52       43.51      0.81 o
   0   2   5      532.97      601.23      9.00 o
   1   2   5      721.33      788.42     14.15 o
   2   2   5       86.21       89.01      1.86 o
   3   2   5       18.82       17.94      0.66 o
   4   2   5       19.16       17.69      1.29 o
   5   2   5       22.22       19.10      0.86 o
   6   2   5        6.98        5.87      0.59 o
   7   2   5        0.88        1.30      0.48 o
  -6   3   5        2.81        3.65      0.89 o
  -5   3   5        2.19        1.48      0.70 o
  -4   3   5        4.86        5.06      0.77 o
  -3   3   5        2.16        2.01      0.31 o
  -2   3   5       51.81       50.90      1.16 o
  -1   3   5      145.38      163.69      2.58 o
   0   3   5      723.56      865.03     11.27 o
   1   3   5      667.47      763.59     13.69 o
   2   3   5       10.72        9.77      0.77 o
   3   3   5        2.61        2.63      0.32 o
   4   3   5        5.96        6.10      0.53 o
   5   3   5        1.16        0.38      0.34 o
   6   3   5        0.18        0.47      0.43 o
   7   3   5        0.52        0.26      0.44 o
  -6   4   5        5.46        7.88      1.17 o
  -5   4   5       34.28       37.50      1.94 o
  -4   4   5        6.73        7.86      0.90 o
  -3   4   5       21.55       24.56      1.23 o
  -2   4   5       26.64       27.70      1.15 o
  -1   4   5       51.17       61.95      1.54 o
   0   4   5      390.98      439.54      6.79 o
   1   4   5      158.46      159.16      4.25 o
   2   4   5       54.50       52.19      1.18 o
   3   4   5        1.83        2.02      0.28 o
   4   4   5       34.84       32.65      2.38 o
   5   4   5        3.68        2.98      0.43 o
   6   4   5        5.05        5.13      0.60 o
   7   4   5        2.68        3.04      0.83 o
  -5   5   5       11.88       13.48      1.27 o
  -4   5   5       45.17       49.04      2.10 o
  -3   5   5       20.40       22.03      1.21 o
  -2   5   5       14.13       14.17      0.82 o
  -1   5   5        4.27        4.83      0.34 o
   0   5   5      124.65      122.36      2.06 o
   1   5   5       29.04       28.53      0.64 o
   2   5   5       31.60       34.70      1.23 o
   3   5   5       38.38       35.80      0.97 o
   4   5   5      139.66      141.05      2.97 o
   5   5   5        7.65        7.72      1.15 o
   6   5   5        5.64        6.63      0.89 o
   7   5   5        0.10        0.00      0.61 o
  -5   6   5        1.04        1.02      0.78 o
  -4   6   5       13.81       14.26      1.19 o
  -3   6   5       17.15       18.72      1.14 o
  -2   6   5       16.84       16.49      0.91 o
  -1   6   5       89.89       89.54      1.97 o
   0   6   5       31.97       27.36      0.70 o
   1   6   5       35.10       35.35      0.77 o
   2   6   5       22.26       23.92      0.96 o
   3   6   5       10.31        8.50      0.71 o
   4   6   5      220.51      208.70      5.96 o
   5   6   5       70.25       61.58      2.44 o
   6   6   5        4.15        4.52      0.83 o
   7   6   5        1.53        0.23      0.65 o
  -5   7   5        0.30        1.42      0.76 o
  -4   7   5        1.23        0.73      0.64 o
  -3   7   5        3.24        3.38      0.66 o
  -2   7   5       52.47       53.62      1.45 o
  -1   7   5      194.44      199.87      4.03 o
   0   7   5       57.77       60.51      1.19 o
   1   7   5       29.96       28.21      0.68 o
   2   7   5       89.69       92.98      2.69 o
   3   7   5       34.79       31.07      1.32 o
   4   7   5       42.00       41.86      1.76 o
   5   7   5       22.44       21.05      1.35 o
   6   7   5        0.84        1.58      0.74 o
   7   7   5        0.73        0.00      0.65 o
  -4   8   5        1.14        1.43      0.72 o
  -3   8   5        1.67        2.03      0.60 o
  -2   8   5        2.77        2.60      0.43 o
  -1   8   5        2.55        2.25      0.51 o
   0   8   5       31.42       29.05      0.72 o
   1   8   5       53.35       53.14      1.13 o
   2   8   5       22.47       25.52      0.84 o
   3   8   5       54.18       51.48      1.86 o
   4   8   5       20.22       21.88      1.23 o
   5   8   5        9.22        7.04      0.87 o
   6   8   5        8.51        9.43      1.05 o
   7   8   5        6.80        6.13      1.08 o
  -3   9   5        4.35        4.98      0.63 o
  -2   9   5        3.72        4.09      0.52 o
  -1   9   5        8.29        7.92      0.52 o
   0   9   5        2.82        3.06      0.74 o
   1   9   5       74.98       74.52      1.99 o
   2   9   5       26.41       23.63      0.82 o
   3   9   5       67.04       67.14      2.26 o
   4   9   5        3.60        2.93      0.59 o
   5   9   5        0.27        0.00      0.50 o
   6   9   5        0.29        0.43      0.62 o
  -3  10   5        1.33        0.97      0.67 o
  -2  10   5        3.50        4.15      0.66 o
  -1  10   5        3.57        3.43      0.85 o
   0  10   5       13.01       13.84      1.24 o
   1  10   5        0.87        0.81      0.41 o
   2  10   5        1.41        0.91      0.27 o
   3  10   5        4.70        4.77      0.48 o
   4  10   5        1.33        1.32      0.55 o
   5  10   5        0.24        0.00      0.52 o
   6  10   5        1.08        0.76      0.69 o
  -2  11   5        2.62        3.33      1.09 o
  -1  11   5        1.55        0.00      0.74 o
   0  11   5        1.03        1.19      0.74 o
   1  11   5        0.33        0.00      0.73 o
   2  11   5        3.33        3.06      0.54 o
   3  11   5        1.96        2.93      0.44 o
   4  11   5        1.14        1.17      0.41 o
   5  11   5        3.11        2.33      0.70 o
   0  12   5        0.31        0.64      0.81 o
   1  12   5        0.10        0.38      0.50 o
   2  12   5        1.26        1.29      0.52 o
   3  12   5        1.13        0.94      0.70 o
   4  12   5        1.94        2.64      1.24 o
   2  13   5        3.38        3.85      0.68 o
  -4 -11   6        0.79        0.57      0.61 o
  -3 -11   6        1.53        1.47      0.63 o
  -2 -11   6        3.99        3.98      0.72 o
  -1 -11   6        1.72        0.74      0.56 o
   0 -11   6        1.82        2.17      0.62 o
  -5 -10   6        1.36        0.87      0.74 o
  -4 -10   6        0.10        0.45      0.56 o
  -3 -10   6        2.40        1.82      0.61 o
  -2 -10   6       10.02       10.89      0.91 o
  -1 -10   6        4.58        3.81      0.64 o
   0 -10   6        0.44        0.65      0.43 o
   1 -10   6        0.59        0.28      0.47 o
  -6  -9   6        7.58        7.77      1.15 o
  -5  -9   6       12.71       15.88      1.34 o
  -4  -9   6        2.35        2.48      0.66 o
  -3  -9   6       16.44       16.54      1.11 o
  -2  -9   6        3.06        4.94      0.70 o
  -1  -9   6        1.52        0.95      0.48 o
   0  -9   6        0.86        0.50      0.37 o
   1  -9   6        1.90        1.89      0.50 o
   2  -9   6        4.91        5.18      0.73 o
  -6  -8   6        2.53        1.76      0.85 o
  -5  -8   6        4.57        3.48      0.83 o
  -4  -8   6        1.36        1.61      0.67 o
  -3  -8   6       48.02       46.08      1.85 o
  -2  -8   6       29.49       30.82      1.39 o
  -1  -8   6       11.64       12.45      0.66 o
   0  -8   6        5.55        5.58      0.65 o
   1  -8   6        0.85        0.93      0.45 o
   2  -8   6        0.77        0.00      0.42 o
   3  -8   6       10.71       12.22      1.07 o
  -6  -7   6        2.30        2.66      0.80 o
  -5  -7   6        3.04        2.65      0.77 o
  -4  -7   6       12.20       12.93      1.08 o
  -3  -7   6       14.20       12.40      0.80 o
  -2  -7   6       15.66       12.40      0.58 o
  -1  -7   6       21.83       21.75      1.53 o
   0  -7   6        2.20        2.39      0.49 o
   1  -7   6        1.46        0.89      0.42 o
   2  -7   6        1.53        1.30      0.47 o
   3  -7   6        1.43        0.94      0.55 o
   4  -7   6        8.23        8.46      1.04 o
  -5  -6   6        1.58        1.76      0.67 o
  -4  -6   6       23.07       25.58      1.37 o
  -3  -6   6        0.90        0.41      0.27 o
  -2  -6   6       45.58       47.62      1.18 o
  -1  -6   6       80.69       82.71      1.84 o
   0  -6   6       18.86       17.67      0.95 o
   1  -6   6       42.56       44.47      1.66 o
   2  -6   6        0.12        0.00      0.39 o
   3  -6   6        9.90       10.18      0.91 o
   4  -6   6        1.07        0.25      0.59 o
  -6  -5   6        6.40        7.43      0.96 o
  -5  -5   6       34.85       32.95      1.63 o
  -4  -5   6       13.19       14.58      2.10 o
  -3  -5   6       27.49       26.78      0.89 o
  -2  -5   6        4.71        4.57      0.27 o
  -1  -5   6        4.69        5.83      0.37 o
   0  -5   6       52.24       51.49      1.25 o
   1  -5   6       69.79       66.37      2.19 o
   2  -5   6       31.58       31.53      1.37 o
   3  -5   6       34.11       27.47      1.40 o
   4  -5   6        2.01        3.69      0.71 o
   5  -5   6        1.22        0.84      0.57 o
  -7  -4   6        2.65        2.33      0.80 o
  -6  -4   6        1.14        1.15      0.64 o
  -5  -4   6       19.30       19.87      1.26 o
  -4  -4   6       10.90       13.04      0.70 o
  -3  -4   6        3.06        2.68      0.77 o
  -2  -4   6        3.55        4.47      0.30 o
  -1  -4   6       65.76       69.68      1.24 o
   0  -4   6       17.39       15.23      0.94 o
   1  -4   6       43.53       49.10      1.23 o
   2  -4   6      144.29      129.86      3.01 o
   3  -4   6       39.06       38.65      1.64 o
   4  -4   6        0.82        0.30      0.48 o
   5  -4   6        0.98        1.31      0.60 o
  -7  -3   6        1.13        1.02      0.78 o
  -6  -3   6        1.80        0.85      0.65 o
  -5  -3   6       23.95       20.01      1.27 o
  -4  -3   6        5.56        6.24      1.32 o
  -3  -3   6       69.66       74.16      1.71 o
  -2  -3   6       37.64       39.23      1.02 o
  -1  -3   6      219.75      240.66      4.56 o
   0  -3   6       18.19       17.76      0.62 o
   1  -3   6       34.43       34.83      0.94 o
   2  -3   6       18.95       18.72      0.70 o
   3  -3   6       22.93       22.09      0.85 o
   4  -3   6        0.72        0.34      0.41 o
   5  -3   6        0.64        1.24      0.54 o
   6  -3   6        1.20        1.99      0.71 o
  -7  -2   6        0.71        0.33      0.72 o
  -6  -2   6        4.62        4.40      0.85 o
  -5  -2   6        0.54        0.93      0.41 o
  -4  -2   6       31.79       29.82      1.00 o
  -3  -2   6       12.91       15.91      0.65 o
  -2  -2   6       87.53       85.97      1.85 o
  -1  -2   6       43.52       46.05      1.11 o
   0  -2   6        5.86        5.50      0.49 o
   1  -2   6       28.76       30.37      0.84 o
   2  -2   6       10.99       10.72      0.52 o
   3  -2   6       28.17       29.18      1.43 o
   4  -2   6       16.05       16.28      1.28 o
   5  -2   6        3.24        2.75      0.48 o
   6  -2   6        3.80        4.25      0.84 o
  -7  -1   6        0.52        0.60      0.76 o
  -6  -1   6        7.85        7.33      1.03 o
  -5  -1   6        4.89        4.41      0.82 o
  -4  -1   6       14.01       14.57      0.70 o
  -3  -1   6       12.93       13.53      0.59 o
  -2  -1   6       20.67       18.36      0.62 o
  -1  -1   6       20.21       19.00      0.60 o
   0  -1   6       20.73       20.86      1.32 o
   1  -1   6       21.37       23.96      0.70 o
   2  -1   6       36.70       35.42      0.97 o
   3  -1   6        1.37        2.12      0.37 o
   4  -1   6        5.66        6.79      0.55 o
   5  -1   6        3.65        3.39      0.74 o
   6  -1   6        3.40        4.38      0.82 o
  -7   0   6        0.58        0.08      0.74 o
  -6   0   6        2.41        2.60      0.80 o
  -5   0   6        3.01        5.17      1.07 o
  -4   0   6       24.68       25.35      0.91 o
  -3   0   6        1.29        1.16      0.29 o
  -2   0   6       65.73       59.33      1.07 o
  -1   0   6        5.08        6.30      0.52 o
   0   0   6       62.59       71.15      1.51 o
   1   0   6       10.97        9.98      0.64 o
   2   0   6       62.20       54.87      1.31 o
   3   0   6       12.67       10.30      0.56 o
   4   0   6       12.66       12.95      0.74 o
   5   0   6       11.00       12.10      0.82 o
   6   0   6        0.15        0.59      0.40 o
   7   0   6        3.43        1.68      0.74 o
  -7   1   6        0.10        0.41      0.76 o
  -6   1   6        0.69        0.00      0.61 o
  -5   1   6       28.77       31.26      1.23 o
  -4   1   6       14.83       13.21      0.92 o
  -3   1   6       35.70       37.87      1.05 o
  -2   1   6        4.68        4.97      0.27 o
  -1   1   6       32.73       41.17      0.78 o
   0   1   6      315.22      306.50      4.68 o
   1   1   6       92.02      102.66      2.50 o
   2   1   6      158.31      153.24      3.05 o
   3   1   6       29.02       30.91      0.94 o
   4   1   6       68.74       60.40      2.06 o
   5   1   6       21.30       17.95      0.86 o
   6   1   6        2.03        2.01      0.86 o
   7   1   6        1.27        1.07      0.50 o
  -6   2   6        5.21        5.08      0.97 o
  -5   2   6        0.21        0.00      0.57 o
  -4   2   6        7.59        7.85      0.58 o
  -3   2   6        5.39        5.08      0.98 o
  -2   2   6       12.50       11.69      0.48 o
  -1   2   6      132.21      147.48      2.36 o
   0   2   6      220.30      235.58      3.64 o
   1   2   6       15.51       25.07      0.70 o
   2   2   6       13.19       15.44      0.56 o
   3   2   6       49.34       42.34      1.14 o
   4   2   6       17.27       15.52      0.71 o
   5   2   6        6.06        5.43      0.55 o
   6   2   6        2.74        2.33      0.48 o
   7   2   6        1.94        1.50      0.50 o
  -6   3   6        1.39        2.70      0.89 o
  -5   3   6       11.82       11.47      1.21 o
  -4   3   6       34.30       31.14      1.61 o
  -3   3   6       12.04       14.79      0.98 o
  -2   3   6       79.18       80.02      1.90 o
  -1   3   6       56.72       55.67      1.02 o
   0   3   6      567.31      629.76      8.26 o
   1   3   6       69.12       78.68      1.81 o
   2   3   6       40.60       37.35      0.95 o
   3   3   6       44.35       42.06      1.13 o
   4   3   6        0.22        0.38      0.47 o
   5   3   6       36.98       37.88      1.24 o
   6   3   6        6.87        6.45      0.62 o
   7   3   6        1.55        1.97      0.51 o
  -6   4   6       11.09       13.72      1.44 o
  -5   4   6       19.02       23.49      1.61 o
  -4   4   6        7.74        5.86      0.85 o
  -3   4   6       24.27       26.69      1.34 o
  -2   4   6       15.75       17.10      0.98 o
  -1   4   6       19.20       21.36      0.67 o
   0   4   6       21.86       20.28      0.52 o
   1   4   6       48.32       50.35      1.13 o
   2   4   6        5.56        5.05      0.67 o
   3   4   6      118.08      123.25      2.57 o
   4   4   6       39.38       35.29      1.11 o
   5   4   6        4.83        4.55      0.71 o
   6   4   6        4.60        5.33      1.08 o
   7   4   6        1.98        2.55      0.81 o
  -5   5   6        7.66        9.60      1.18 o
  -4   5   6        4.67        3.30      0.82 o
  -3   5   6       11.45       11.56      0.95 o
  -2   5   6        7.24        7.28      1.48 o
  -1   5   6        2.65        2.37      0.29 o
   0   5   6       91.34       93.87      1.65 o
   1   5   6        6.01        5.85      0.35 o
   2   5   6       46.94       40.87      2.13 o
   3   5   6       57.22       53.66      2.14 o
   4   5   6      192.35      185.14      3.78 o
   5   5   6       13.02       13.05      1.08 o
   6   5   6        1.34        1.64      0.62 o
   7   5   6        0.51        0.79      0.70 o
  -5   6   6        2.25        1.50      0.85 o
  -4   6   6       13.60       14.88      1.22 o
  -3   6   6        0.48        0.36      0.55 o
  -2   6   6       79.05       84.06      3.27 o
  -1   6   6      111.21      105.37      2.29 o
   0   6   6       87.07       84.28      1.54 o
   1   6   6       79.58       78.24      1.45 o
   2   6   6       30.83       27.59      1.10 o
   3   6   6      118.80      123.10      3.65 o
   4   6   6       13.06       11.41      0.96 o
   5   6   6        7.30        9.95      0.99 o
   6   6   6        5.14        5.29      0.89 o
   7   6   6        2.06        1.49      0.77 o
  -4   7   6        0.35        0.61      0.67 o
  -3   7   6        1.62        2.00      0.63 o
  -2   7   6        9.50       11.25      0.66 o
  -1   7   6       23.34       25.37      0.87 o
   0   7   6        5.77        4.45      0.31 o
   1   7   6       24.50       23.38      0.64 o
   2   7   6      199.56      199.42      5.39 o
   3   7   6       24.25       24.97      1.18 o
   4   7   6       16.34       16.45      1.10 o
   5   7   6        8.34        8.20      0.91 o
   6   7   6        4.89        5.68      0.93 o
   7   7   6        9.25       10.60      1.22 o
  -4   8   6        0.37        0.00      0.64 o
  -3   8   6        2.74        3.54      1.01 o
  -2   8   6        3.08        3.39      0.61 o
  -1   8   6       19.10       19.89      2.12 o
   0   8   6        6.52        6.30      0.35 o
   1   8   6        0.15        0.40      0.28 o
   2   8   6      179.37      165.02      3.41 o
   3   8   6       88.26       81.46      2.62 o
   4   8   6        4.76        5.09      0.69 o
   5   8   6        1.19        1.33      0.53 o
   6   8   6        0.88        1.75      0.70 o
   7   8   6        1.17        1.99      0.83 o
  -3   9   6        1.19        0.38      0.51 o
  -2   9   6        2.02        1.91      0.46 o
  -1   9   6        0.54        0.03      0.32 o
   0   9   6        1.24        1.53      0.26 o
   1   9   6       34.80       31.72      0.80 o
   2   9   6       13.35       10.92      0.89 o
   3   9   6        0.58        0.13      0.37 o
   4   9   6        1.23        0.81      0.49 o
   5   9   6        0.35        0.44      0.55 o
   6   9   6        1.64        2.58      0.79 o
  -2  10   6        3.84        2.86      0.57 o
  -1  10   6        1.74        1.56      0.77 o
   0  10   6        0.40        0.00      0.57 o
   1  10   6        0.79        0.43      0.43 o
   2  10   6        0.60        0.62      0.46 o
   3  10   6        4.44        4.31      0.52 o
   4  10   6        3.22        3.95      0.68 o
   5  10   6        0.13        0.82      0.61 o
   6  10   6        0.01        0.44      0.66 o
  -1  11   6        0.56        0.00      0.75 o
   0  11   6        0.20        0.52      0.72 o
   1  11   6        2.29        2.16      0.53 o
   2  11   6        3.23        2.74      0.70 o
   3  11   6        0.58        0.83      0.38 o
   4  11   6        4.14        3.82      0.54 o
   5  11   6        0.12        0.00      0.53 o
   0  12   6        1.77        0.99      0.85 o
   1  12   6        0.67        0.27      0.50 o
   2  12   6        0.75        1.14      0.75 o
   3  12   6        4.74        5.44      0.96 o
   4  12   6        1.80        2.30      0.51 o
  -2 -11   7        1.98        1.56      0.66 o
  -4 -10   7        2.03        2.36      0.68 o
  -3 -10   7        0.90        1.06      0.58 o
  -2 -10   7        1.56        1.61      0.62 o
  -1 -10   7        6.28        6.75      0.80 o
   0 -10   7        1.72        1.10      0.58 o
  -5  -9   7        1.70        1.76      0.81 o
  -4  -9   7        2.02        2.58      0.70 o
  -3  -9   7        1.01        1.96      0.63 o
  -2  -9   7        9.70       10.77      0.93 o
  -1  -9   7        0.63        0.16      0.50 o
   0  -9   7        0.68        0.59      0.51 o
   1  -9   7        1.43        0.96      0.50 o
   2  -9   7        9.66       12.74      1.09 o
  -6  -8   7        1.73        2.02      0.86 o
  -5  -8   7        0.38        2.18      0.72 o
  -4  -8   7       20.98       19.90      1.32 o
  -3  -8   7       32.29       35.55      1.63 o
  -2  -8   7        1.33        0.69      0.53 o
  -1  -8   7        0.32        0.42      0.46 o
   0  -8   7        0.79        1.21      0.50 o
   1  -8   7        2.47        2.31      0.57 o
   2  -8   7        3.88        4.22      0.69 o
   3  -8   7       12.36       12.33      1.14 o
  -6  -7   7        0.79        1.83      0.81 o
  -5  -7   7        0.42        0.44      0.62 o
  -4  -7   7       20.39       20.86      1.29 o
  -3  -7   7        0.75        0.00      0.47 o
  -2  -7   7       35.19       33.99      1.49 o
  -1  -7   7        4.65        5.25      0.67 o
   0  -7   7        7.87        7.82      0.74 o
   1  -7   7        2.01        2.10      0.51 o
   2  -7   7        8.42        8.18      0.83 o
   3  -7   7        1.23        1.19      0.56 o
  -6  -6   7        8.53        8.90      1.14 o
  -5  -6   7        9.90       10.80      1.07 o
  -4  -6   7        5.93        6.67      0.85 o
  -3  -6   7        9.58        7.45      0.77 o
  -2  -6   7       15.85       14.41      0.95 o
  -1  -6   7        1.01        1.74      0.49 o
   0  -6   7       33.68       33.35      1.42 o
   1  -6   7       38.11       42.03      1.66 o
   2  -6   7       37.14       37.00      1.61 o
   3  -6   7        3.93        3.50      0.67 o
   4  -6   7        1.60        0.45      0.61 o
  -6  -5   7        1.05        1.70      0.53 o
  -5  -5   7       21.05       21.31      0.97 o
  -4  -5   7        9.05        9.77      0.78 o
  -3  -5   7        1.22        0.66      0.32 o
  -2  -5   7       20.38       19.98      0.76 o
  -1  -5   7        3.89        4.58      0.65 o
   0  -5   7       68.20       69.91      1.63 o
   1  -5   7       30.05       27.33      1.26 o
   2  -5   7       19.15       17.81      1.05 o
   3  -5   7       11.96       11.93      0.99 o
   4  -5   7        3.57        3.54      0.69 o
   5  -5   7        0.95        1.36      0.61 o
  -7  -4   7        1.75        2.35      0.60 o
  -6  -4   7        1.03        0.83      0.47 o
  -5  -4   7        4.65        4.44      0.56 o
  -4  -4   7        0.09        0.00      0.33 o
  -3  -4   7       21.22       23.50      1.28 o
  -2  -4   7       38.09       31.56      0.94 o
  -1  -4   7        7.27        6.64      0.43 o
   0  -4   7        6.51        6.57      0.43 o
   1  -4   7       17.26       15.18      0.66 o
   2  -4   7       59.45       59.15      1.99 o
   3  -4   7       17.93       18.31      1.13 o
   4  -4   7        5.02        5.46      0.79 o
   5  -4   7        0.36        0.47      0.52 o
  -7  -3   7        1.96        2.77      1.29 o
  -6  -3   7        1.40        1.58      0.54 o
  -5  -3   7       16.09       16.60      1.65 o
  -4  -3   7        0.74        0.44      0.68 o
  -3  -3   7        3.73        4.82      0.45 o
  -2  -3   7       23.76       24.08      0.79 o
  -1  -3   7       72.40       74.26      1.66 o
   0  -3   7       22.22       19.71      0.68 o
   1  -3   7       10.79       10.25      0.51 o
   2  -3   7       12.92       14.10      0.65 o
   3  -3   7       12.94       12.79      0.76 o
   4  -3   7        0.72        0.43      0.45 o
   5  -3   7        0.61        1.96      0.63 o
  -7  -2   7        0.43        1.08      0.61 o
  -6  -2   7        4.26        5.15      0.64 o
  -5  -2   7        2.47        1.83      0.45 o
  -4  -2   7        5.84        3.79      0.47 o
  -3  -2   7        5.37        4.90      0.42 o
  -2  -2   7       35.30       33.77      0.96 o
  -1  -2   7       41.47       39.37      1.02 o
   0  -2   7       11.40       10.42      0.56 o
   1  -2   7        7.69        9.12      0.47 o
   2  -2   7       11.91       12.52      0.59 o
   3  -2   7       11.74       10.92      0.63 o
   4  -2   7        4.20        4.14      0.50 o
   5  -2   7        0.41        0.00      0.48 o
   6  -2   7        4.30        5.77      0.92 o
  -7  -1   7        0.85        1.86      0.89 o
  -6  -1   7        1.04        0.00      0.47 o
  -5  -1   7       23.14       21.78      1.30 o
  -4  -1   7       10.09       10.35      1.06 o
  -3  -1   7       19.91       19.60      0.74 o
  -2  -1   7       12.20       11.74      0.53 o
  -1  -1   7        7.14        7.35      0.41 o
   0  -1   7       54.75       58.18      1.34 o
   1  -1   7       12.13       11.30      0.51 o
   2  -1   7        8.24        7.29      0.46 o
   3  -1   7       13.00       13.30      0.67 o
   4  -1   7       10.46       11.11      1.38 o
   5  -1   7        3.86        4.22      0.53 o
   6  -1   7        2.08        2.14      0.70 o
  -6   0   7        1.25        1.36      0.75 o
  -5   0   7       13.34       15.37      0.84 o
  -4   0   7       43.70       40.77      1.23 o
  -3   0   7       10.66        8.75      0.51 o
  -2   0   7       11.27       12.53      0.53 o
  -1   0   7       20.44       22.17      0.69 o
   0   0   7        1.86        2.38      0.45 o
   1   0   7      136.86      133.95      2.70 o
   2   0   7       14.98       13.23      1.39 o
   3   0   7      102.76      100.26      2.69 o
   4   0   7       42.44       40.88      1.27 o
   5   0   7        3.51        3.17      0.49 o
   6   0   7        3.60        4.49      0.80 o
  -6   1   7        3.95        4.25      0.98 o
  -5   1   7        9.29       10.49      1.10 o
  -4   1   7        1.59        2.39      0.44 o
  -3   1   7       19.89       15.15      0.66 o
  -2   1   7       16.32       16.86      0.47 o
  -1   1   7       72.74       62.52      1.40 o
   0   1   7      153.04      164.78      2.62 o
   1   1   7      102.04      108.38      2.23 o
   2   1   7       23.32       21.72      0.73 o
   3   1   7        7.53        7.13      0.61 o
   4   1   7       69.67       65.25      1.71 o
   5   1   7       14.38       11.48      0.80 o
   6   1   7        0.23        0.00      0.36 o
  -6   2   7        3.77        3.78      0.94 o
  -5   2   7        0.54        1.22      0.70 o
  -4   2   7        1.99        1.66      0.62 o
  -3   2   7       10.47       10.46      0.74 o
  -2   2   7        9.67        9.10      0.38 o
  -1   2   7      188.53      179.36      2.86 o
   0   2   7      257.40      278.07      4.29 o
   1   2   7        1.85        1.71      0.59 o
   2   2   7        9.32        9.97      0.48 o
   3   2   7        1.88        2.07      0.61 o
   4   2   7       15.61       16.23      0.79 o
   5   2   7        6.01        5.72      0.59 o
   6   2   7        2.43        1.95      0.54 o
   7   2   7        0.85        1.13      0.50 o
  -6   3   7       11.17       11.76      1.36 o
  -5   3   7       30.23       32.61      1.87 o
  -4   3   7        9.19       10.97      1.07 o
  -3   3   7       89.46       96.32      3.14 o
  -2   3   7        4.10        5.20      0.84 o
  -1   3   7      151.82      167.70      2.69 o
   0   3   7       56.07       62.95      1.13 o
   1   3   7       72.52       65.62      1.44 o
   2   3   7       51.85       56.47      1.34 o
   3   3   7        3.93        4.39      0.41 o
   4   3   7       31.50       29.82      1.28 o
   5   3   7       13.00       14.23      0.79 o
   6   3   7        2.80        3.94      0.56 o
   7   3   7        2.52        1.34      0.52 o
  -5   4   7        9.11       13.30      1.39 o
  -4   4   7       27.06       29.85      1.63 o
  -3   4   7       13.06       13.08      1.01 o
  -2   4   7       10.77       10.09      0.55 o
  -1   4   7       45.38       43.88      1.36 o
   0   4   7       70.83       69.36      1.08 o
   1   4   7       63.82       64.95      1.54 o
   2   4   7        8.46        7.86      0.43 o
   3   4   7      260.98      261.26      5.06 o
   4   4   7       14.75       14.56      1.40 o
   5   4   7        7.05        6.84      0.60 o
   6   4   7        1.07        1.95      0.70 o
   7   4   7        1.34        0.63      0.72 o
  -5   5   7        1.38        1.44      0.83 o
  -4   5   7       18.23       22.75      1.49 o
  -3   5   7        0.94        0.35      0.56 o
  -2   5   7       74.04       75.56      1.83 o
  -1   5   7        1.20        0.80      0.41 o
   0   5   7       21.86       19.30      0.55 o
   1   5   7        6.71        5.76      1.14 o
   2   5   7      109.14      102.88      3.05 o
   3   5   7      153.52      140.37      4.14 o
   4   5   7      127.38      112.07      3.60 o
   5   5   7        2.14        1.63      0.62 o
   6   5   7        6.94        7.10      0.97 o
   7   5   7        0.74        0.66      0.74 o
  -5   6   7        0.32        0.00      0.77 o
  -4   6   7        1.04        1.20      0.74 o
  -3   6   7       22.71       25.05      1.45 o
  -2   6   7       56.02       61.53      2.47 o
  -1   6   7       17.59       17.19      0.70 o
   0   6   7        7.85        7.99      0.40 o
   1   6   7       61.71       56.80      1.37 o
   2   6   7       15.83       17.29      0.93 o
   3   6   7      114.78      106.61      3.28 o
   4   6   7       49.46       47.11      1.92 o
   5   6   7        3.19        3.29      0.75 o
   6   6   7        8.38        8.57      1.04 o
   7   6   7        6.17        9.13      1.18 o
  -4   7   7        1.55        1.63      0.76 o
  -3   7   7        5.63        7.73      1.17 o
  -2   7   7        3.34        3.88      0.50 o
  -1   7   7        4.13        3.77      0.41 o
   0   7   7       14.47       15.37      0.53 o
   1   7   7      117.06      114.86      2.06 o
   2   7   7        4.32        3.49      0.39 o
   3   7   7       11.53       10.64      0.86 o
   4   7   7        2.96        2.58      0.58 o
   5   7   7        6.28        7.66      0.91 o
   6   7   7        4.02        4.33      0.86 o
   7   7   7        7.53        9.68      1.19 o
  -4   8   7        0.36        0.00      0.56 o
  -3   8   7        1.85        1.57      0.54 o
  -2   8   7        6.41        8.90      1.43 o
  -1   8   7        6.53        7.16      0.66 o
   0   8   7       17.45       14.94      0.56 o
   1   8   7       10.67        9.16      0.44 o
   2   8   7       41.70       32.72      1.01 o
   3   8   7       14.61       13.98      0.94 o
   4   8   7        6.05        5.37      0.73 o
   5   8   7        0.38        0.54      0.52 o
   6   8   7        1.24        1.89      0.77 o
  -3   9   7        0.30        0.00      0.52 o
  -2   9   7        1.42        3.01      0.56 o
  -1   9   7        5.68        6.68      0.69 o
   0   9   7        5.65        6.30      0.42 o
   1   9   7        2.05        2.56      0.29 o
   2   9   7        2.02        1.46      0.33 o
   3   9   7        4.20        3.91      0.49 o
   4   9   7        0.24        0.00      0.43 o
   5   9   7        1.04        2.11      0.68 o
   6   9   7        1.55        1.65      0.74 o
  -2  10   7        0.03        0.00      0.45 o
  -1  10   7        0.01        0.00      0.34 o
   0  10   7        1.20        1.08      0.28 o
   1  10   7        0.56        0.59      0.24 o
   2  10   7        2.33        2.09      0.36 o
   3  10   7        1.23        1.60      0.39 o
   4  10   7        0.62        0.00      0.46 o
   5  10   7        2.12        2.75      0.75 o
  -1  11   7        0.44        1.29      0.85 o
   0  11   7        5.34        6.55      1.08 o
   1  11   7        3.50        4.24      0.63 o
   2  11   7        4.08        3.93      0.44 o
   3  11   7        2.48        2.16      0.44 o
   4  11   7        2.12        2.06      0.50 o
   5  11   7        0.64        0.19      0.62 o
   1  12   7        0.09        0.11      0.52 o
   2  12   7        3.33        3.38      0.86 o
   3  12   7        0.01        0.27      0.65 o
   4  12   7        0.62        0.74      0.46 o
  -3 -10   8        4.46        3.05      0.76 o
  -2 -10   8        3.64        3.55      0.76 o
  -1 -10   8        3.47        4.19      0.75 o
  -4  -9   8        3.36        2.42      0.75 o
  -3  -9   8       18.94       20.10      1.33 o
  -2  -9   8        4.94        6.40      0.83 o
  -1  -9   8        0.72        0.78      0.53 o
   0  -9   8        3.89        5.91      0.79 o
   1  -9   8        8.29        9.75      0.94 o
  -5  -8   8        1.62        1.35      0.73 o
  -4  -8   8       10.44       12.94      1.12 o
  -3  -8   8        2.83        2.99      0.73 o
  -2  -8   8        2.42        1.95      0.61 o
  -1  -8   8        0.31        0.34      0.52 o
   0  -8   8        1.05        1.16      0.54 o
   1  -8   8        1.15        1.49      0.56 o
   2  -8   8        1.90        1.21      0.61 o
  -6  -7   8        0.33        0.00      0.69 o
  -5  -7   8        0.14        0.33      0.61 o
  -4  -7   8        4.34        3.30      0.75 o
  -3  -7   8       11.34       11.58      0.98 o
  -2  -7   8       11.27       12.89      0.99 o
  -1  -7   8        6.71        6.63      0.77 o
   0  -7   8       13.90       12.41      0.96 o
   1  -7   8        2.21        1.93      0.56 o
   2  -7   8        1.38        1.60      0.55 o
   3  -7   8        6.42        7.68      0.95 o
  -6  -6   8        8.20       10.09      1.22 o
  -5  -6   8        2.07        1.09      0.72 o
  -4  -6   8        8.68        9.32      0.95 o
  -3  -6   8       12.46       13.64      1.02 o
  -2  -6   8        7.41        6.39      0.72 o
  -1  -6   8        7.70        7.82      0.77 o
   0  -6   8       11.04       12.10      0.92 o
   1  -6   8        4.97        5.69      0.69 o
   2  -6   8        1.15        0.56      0.50 o
   3  -6   8        3.76        3.81      0.72 o
   4  -6   8        0.55        1.35      0.68 o
  -6  -5   8        1.56        1.84      0.85 o
  -5  -5   8        2.40        3.81      0.56 o
  -4  -5   8        2.71        2.53      0.47 o
  -3  -5   8       17.11       15.39      0.79 o
  -2  -5   8       13.86       13.02      0.65 o
  -1  -5   8       45.87       41.92      1.17 o
   0  -5   8       49.45       50.98      1.35 o
   1  -5   8       26.12       21.27      1.12 o
   2  -5   8       45.58       44.74      1.83 o
   3  -5   8        3.03        2.71      0.63 o
   4  -5   8        1.73        1.89      0.63 o
  -6  -4   8        2.18        1.37      1.35 o
  -5  -4   8        4.28        3.00      0.51 o
  -4  -4   8       13.38       11.17      0.69 o
  -3  -4   8        4.13        5.43      0.48 o
  -2  -4   8       12.11       12.18      1.05 o
  -1  -4   8       50.63       51.68      1.33 o
   0  -4   8       11.74       12.57      0.60 o
   1  -4   8        3.60        3.68      0.40 o
   2  -4   8        9.98       11.41      0.66 o
   3  -4   8        5.14        4.51      0.69 o
   4  -4   8        0.61        0.87      0.51 o
   5  -4   8        0.15        0.55      0.56 o
  -6  -3   8        4.28        4.63      1.53 o
  -5  -3   8        1.53        1.30      0.44 o
  -4  -3   8        2.38        1.12      0.37 o
  -3  -3   8        2.39        2.94      0.40 o
  -2  -3   8       12.05       14.44      0.83 o
  -1  -3   8        7.69        6.76      0.46 o
   0  -3   8       11.77       12.11      0.57 o
   1  -3   8        1.97        1.96      0.34 o
   2  -3   8       22.03       22.66      0.85 o
   3  -3   8        7.11        7.94      1.20 o
   4  -3   8        0.56        0.00      0.44 o
   5  -3   8        2.90        2.46      0.66 o
  -6  -2   8        1.27        0.01      0.52 o
  -5  -2   8        5.54        3.91      0.54 o
  -4  -2   8       11.92       13.51      0.72 o
  -3  -2   8        9.49        8.44      0.55 o
  -2  -2   8       24.14       28.41      0.89 o
  -1  -2   8       21.08       23.65      0.93 o
   0  -2   8        2.41        3.31      0.37 o
   1  -2   8        0.44        0.50      0.24 o
   2  -2   8        3.92        3.67      0.41 o
   3  -2   8        4.71        4.97      0.49 o
   4  -2   8        3.48        4.62      1.05 o
   5  -2   8        3.27        3.38      0.72 o
  -6  -1   8        5.57        5.11      0.65 o
  -5  -1   8        7.15        5.94      0.61 o
  -4  -1   8        3.74        3.84      0.79 o
  -3  -1   8       18.29       18.76      0.83 o
  -2  -1   8        8.97        8.28      0.49 o
  -1  -1   8       24.87       25.66      0.80 o
   0  -1   8       32.12       30.68      0.89 o
   1  -1   8        1.62        0.72      0.49 o
   2  -1   8       48.83       50.23      1.33 o
   3  -1   8       14.56       15.36      0.75 o
   4  -1   8        0.68        0.98      0.38 o
   5  -1   8        2.57        2.55      0.50 o
   6  -1   8        4.95        3.73      0.86 o
  -6   0   8        2.38        2.41      0.89 o
  -5   0   8       27.37       29.30      1.14 o
  -4   0   8       25.96       25.58      1.35 o
  -3   0   8        4.84        4.76      0.45 o
  -2   0   8       38.40       35.74      1.01 o
  -1   0   8       11.88       12.30      0.54 o
   0   0   8        8.51        8.78      1.45 o
   1   0   8       33.81       35.19      0.98 o
   2   0   8       35.75       37.09      1.69 o
   3   0   8       43.80       44.88      1.29 o
   4   0   8       30.16       28.05      1.06 o
   5   0   8        2.87        2.01      0.46 o
   6   0   8        0.02        0.00      0.39 o
  -6   1   8        1.49        2.13      0.86 o
  -5   1   8        4.42        5.16      0.91 o
  -4   1   8       19.43       16.94      0.96 o
  -3   1   8        5.17        5.88      0.50 o
  -2   1   8      235.26      229.77      3.65 o
  -1   1   8      147.89      150.77      3.01 o
   0   1   8       26.06       22.06      0.54 o
   1   1   8       71.68       75.81      1.70 o
   2   1   8       54.18       50.58      1.30 o
   3   1   8       16.29       15.96      0.73 o
   4   1   8       27.54       25.30      1.71 o
   5   1   8        0.53        0.04      0.34 o
   6   1   8        0.72        1.07      0.46 o
  -6   2   8        0.94        1.99      0.83 o
  -5   2   8        4.10        2.99      0.88 o
  -4   2   8        8.86        9.16      0.99 o
  -3   2   8       29.24       29.61      0.78 o
  -2   2   8       49.18       44.79      0.94 o
  -1   2   8      216.39      212.18      4.08 o
   0   2   8       54.69       60.89      1.13 o
   1   2   8        5.31        5.24      0.71 o
   2   2   8        7.03        7.25      0.45 o
   3   2   8       22.70       21.82      0.82 o
   4   2   8       13.15       14.22      0.74 o
   5   2   8       15.04       18.23      0.89 o
   6   2   8        0.44        0.78      0.44 o
  -6   3   8        9.55       12.02      1.41 o
  -5   3   8       22.32       23.93      1.67 o
  -4   3   8        0.48        0.00      0.61 o
  -3   3   8       11.64       14.26      1.33 o
  -2   3   8       20.99       23.46      0.81 o
  -1   3   8        9.42        8.58      0.37 o
   0   3   8        0.05        0.00      0.15 o
   1   3   8       17.28       18.96      0.65 o
   2   3   8       17.32       15.82      1.14 o
   3   3   8       22.22       22.07      0.82 o
   4   3   8        2.66        3.30      0.44 o
   5   3   8        5.19        4.83      0.56 o
   6   3   8        2.72        2.97      0.91 o
  -5   4   8        0.03        0.00      0.81 o
  -4   4   8        7.63        8.08      1.03 o
  -3   4   8       10.85       10.90      0.94 o
  -2   4   8        0.55        0.29      0.29 o
  -1   4   8        0.90        1.37      0.30 o
   0   4   8       32.07       34.04      0.74 o
   1   4   8       63.45       60.76      1.16 o
   2   4   8       71.76       65.82      1.54 o
   3   4   8      175.34      158.71      3.29 o
   4   4   8       15.72       14.56      0.74 o
   5   4   8        0.47        1.25      0.57 o
   6   4   8        1.86        2.43      0.76 o
  -5   5   8        6.70        6.99      1.13 o
  -4   5   8        5.92        7.00      1.05 o
  -3   5   8       32.01       34.06      1.20 o
  -2   5   8       83.58       85.09      2.03 o
  -1   5   8       29.76       27.24      0.88 o
   0   5   8       16.90       17.02      0.53 o
   1   5   8        4.19        4.01      0.36 o
   2   5   8        4.42        4.20      0.53 o
   3   5   8       53.13       54.41      2.03 o
   4   5   8        9.21        9.16      0.89 o
   5   5   8       15.45       14.96      1.18 o
   6   5   8        0.48        0.46      0.65 o
  -4   6   8        0.63        0.59      1.73 o
  -3   6   8        4.39        4.35      0.87 o
  -2   6   8        1.88        1.34      0.41 o
  -1   6   8        3.75        3.25      0.56 o
   0   6   8        3.29        3.59      0.32 o
   1   6   8        7.95        8.19      0.50 o
   2   6   8       81.95       79.14      2.52 o
   3   6   8       30.79       30.89      1.43 o
   4   6   8        1.75        1.39      0.56 o
   5   6   8       17.28       17.33      1.29 o
   6   6   8        8.39       10.22      1.12 o
  -4   7   8        0.99        1.30      0.61 o
  -3   7   8        3.67        4.25      0.62 o
  -2   7   8        0.30        0.00      0.46 o
  -1   7   8        3.67        4.15      0.43 o
   0   7   8        0.47        0.78      0.33 o
   1   7   8        8.79        9.23      0.54 o
   2   7   8       48.64       39.34      1.14 o
   3   7   8        2.72        2.76      0.54 o
   4   7   8        3.88        4.47      0.70 o
   5   7   8        3.29        3.55      0.77 o
   6   7   8        2.24        2.11      0.72 o
  -3   8   8        1.09        0.90      0.61 o
  -2   8   8        3.23        4.15      0.56 o
  -1   8   8        3.47        3.60      0.45 o
   0   8   8        5.63        5.77      0.38 o
   1   8   8       22.66       18.38      1.55 o
   2   8   8        7.31        8.38      0.54 o
   3   8   8        4.20        4.53      0.61 o
   4   8   8        0.39        0.00      0.45 o
   5   8   8        1.91        1.41      0.65 o
   6   8   8        4.43        3.95      0.90 o
  -3   9   8        0.39        0.02      0.63 o
  -2   9   8        0.13        0.00      0.55 o
  -1   9   8        0.24        0.00      0.33 o
   0   9   8        3.56        3.79      0.40 o
   1   9   8        1.12        1.35      0.48 o
   2   9   8        0.04        0.00      0.28 o
   3   9   8        0.06        0.00      0.31 o
   4   9   8        0.22        0.90      0.52 o
   5   9   8        2.38        1.93      0.69 o
   6   9   8        0.64        0.00      0.58 o
  -2  10   8        0.01        0.00      0.47 o
  -1  10   8        0.99        1.56      0.41 o
   0  10   8        3.61        5.67      0.46 o
   1  10   8        3.95        4.58      0.39 o
   2  10   8        0.58        0.52      0.65 o
   3  10   8        2.10        2.68      0.84 o
   4  10   8        2.60        3.43      0.74 o
   5  10   8        1.40        1.14      0.66 o
  -1  11   8        1.61        1.70      0.90 o
   0  11   8       14.90       19.88      1.69 o
   1  11   8        0.84        0.00      0.47 o
   2  11   8        0.95        0.86      0.59 o
   3  11   8        1.41        2.06      0.46 o
   4  11   8        0.25        0.00      0.41 o
   2  12   8        2.33        2.95      0.88 o
   3  12   8        1.51        1.28      1.12 o
  -3  -9   9       11.56       11.56      1.10 o
  -2  -9   9        1.04        0.41      0.63 o
  -1  -9   9        1.00        0.35      0.57 o
   0  -9   9        2.77        2.19      0.69 o
  -4  -8   9        5.16        5.02      0.85 o
  -3  -8   9        6.92        5.67      0.87 o
  -2  -8   9        2.89        2.99      0.72 o
  -1  -8   9        1.93        1.60      0.58 o
   0  -8   9        0.40        0.17      0.54 o
   1  -8   9        1.93        1.66      0.65 o
  -5  -7   9        0.20        0.00      0.61 o
  -4  -7   9        0.36        0.34      0.58 o
  -3  -7   9        3.57        3.19      0.69 o
  -2  -7   9        2.26        3.23      0.69 o
  -1  -7   9       20.03       19.55      1.22 o
   0  -7   9        4.34        5.24      0.80 o
   1  -7   9        3.01        4.48      0.72 o
   2  -7   9        0.08        0.00      0.52 o
  -5  -6   9        2.18        1.91      0.75 o
  -4  -6   9        3.02        2.32      0.69 o
  -3  -6   9        4.29        2.54      0.64 o
  -2  -6   9       10.50       11.75      0.96 o
  -1  -6   9        6.53        7.13      0.79 o
   0  -6   9       29.43       31.72      1.50 o
   1  -6   9        2.08        1.60      0.56 o
   2  -6   9        0.93        1.42      0.55 o
   3  -6   9        1.93        1.64      0.62 o
  -6  -5   9        1.58        1.08      0.80 o
  -5  -5   9        1.85        3.09      0.84 o
  -4  -5   9        0.81        0.35      0.41 o
  -3  -5   9        0.95        0.76      0.39 o
  -2  -5   9        4.67        4.06      0.61 o
  -1  -5   9       11.72       12.55      0.92 o
   0  -5   9        3.44        4.24      0.61 o
   1  -5   9       23.91       28.97      1.41 o
   2  -5   9        1.07        1.84      0.54 o
   3  -5   9        0.14        0.80      0.53 o
   4  -5   9        0.45        0.19      0.51 o
  -6  -4   9        0.84        0.13      0.47 o
  -5  -4   9        1.73        1.39      0.47 o
  -4  -4   9        4.54        5.03      0.56 o
  -3  -4   9        5.50        6.87      0.85 o
  -2  -4   9        9.77        9.01      0.57 o
  -1  -4   9        7.42        7.51      0.53 o
   0  -4   9        3.83        4.94      1.24 o
   1  -4   9        6.96        7.44      0.54 o
   2  -4   9       11.93       12.02      0.91 o
   3  -4   9        8.79        8.65      0.92 o
   4  -4   9        0.24        0.84      0.55 o
  -6  -3   9        2.74        1.31      0.59 o
  -5  -3   9        0.21        0.44      0.40 o
  -4  -3   9        1.98        0.91      0.38 o
  -3  -3   9        1.54        1.57      0.42 o
  -2  -3   9        3.27        2.74      0.39 o
  -1  -3   9       23.51       21.77      0.81 o
   0  -3   9       11.91       11.23      0.60 o
   1  -3   9        2.87        2.36      0.36 o
   2  -3   9        9.46       10.94      0.64 o
   3  -3   9        3.35        2.63      0.47 o
   4  -3   9        0.83        0.92      0.51 o
   5  -3   9        0.39        0.21      0.53 o
  -6  -2   9        4.20        4.01      0.64 o
  -5  -2   9        5.46        5.50      0.60 o
  -4  -2   9        9.51       10.09      0.66 o
  -3  -2   9        1.91        1.82      0.40 o
  -2  -2   9       20.23       19.85      0.77 o
  -1  -2   9       10.21       10.73      0.71 o
   0  -2   9        8.03        8.02      0.51 o
   1  -2   9       28.03       29.81      0.96 o
   2  -2   9        0.65        0.62      0.31 o
   3  -2   9        1.97        1.18      0.37 o
   4  -2   9        0.20        0.05      0.35 o
   5  -2   9        5.55        6.71      0.93 o
  -6  -1   9        3.38        3.27      0.91 o
  -5  -1   9        3.27        2.40      0.52 o
  -4  -1   9       15.48       14.22      0.76 o
  -3  -1   9        2.07        2.07      0.41 o
  -2  -1   9        3.02        3.55      0.41 o
  -1  -1   9        4.27        4.15      0.40 o
   0  -1   9        2.59        2.52      0.53 o
   1  -1   9        6.70        6.65      0.48 o
   2  -1   9       49.70       45.90      1.30 o
   3  -1   9       22.40       21.86      0.91 o
   4  -1   9        4.97        4.78      0.56 o
   5  -1   9        4.03        4.32      0.59 o
  -6   0   9        3.09        2.54      0.89 o
  -5   0   9        2.25        1.48      0.69 o
  -4   0   9       10.55       10.85      1.57 o
  -3   0   9       86.93       82.20      1.96 o
  -2   0   9       27.14       29.25      1.28 o
  -1   0   9      145.36      136.37      2.83 o
   0   0   9       56.43       58.96      1.45 o
   1   0   9        7.67        7.44      0.48 o
   2   0   9       11.52       12.68      0.65 o
   3   0   9       28.99       26.58      1.00 o
   4   0   9       27.85       29.41      1.11 o
   5   0   9        1.62        1.28      0.74 o
   6   0   9        3.81        2.79      1.20 o
  -6   1   9        1.45        1.49      0.86 o
  -5   1   9        1.99        1.32      0.69 o
  -4   1   9       13.31       12.61      1.10 o
  -3   1   9       30.36       29.99      1.01 o
  -2   1   9       54.28       53.47      1.38 o
  -1   1   9      108.85      100.01      2.16 o
   0   1   9       12.17       14.06      0.52 o
   1   1   9        4.89        4.73      0.41 o
   2   1   9        9.19        7.96      0.51 o
   3   1   9        5.72        5.90      0.52 o
   4   1   9        2.86        2.85      0.47 o
   5   1   9        0.80        0.89      0.42 o
   6   1   9        3.21        4.13      0.62 o
  -5   2   9        5.23        4.38      0.91 o
  -4   2   9        4.99        3.79      0.79 o
  -3   2   9       10.89       12.63      1.04 o
  -2   2   9       87.45       92.17      1.67 o
  -1   2   9       76.52       71.78      1.65 o
   0   2   9       64.00       58.44      1.12 o
   1   2   9       26.60       25.39      0.83 o
   2   2   9        5.47        4.43      0.42 o
   3   2   9        2.55        2.32      0.38 o
   4   2   9        0.62        0.72      0.36 o
   5   2   9        0.41        0.07      0.36 o
   6   2   9        0.04        0.00      0.43 o
  -5   3   9        5.04        4.92      1.01 o
  -4   3   9        1.90        1.97      0.73 o
  -3   3   9        4.46        4.58      0.68 o
  -2   3   9       16.74       15.37      0.68 o
  -1   3   9       32.90       29.72      0.89 o
   0   3   9        4.96        4.92      0.30 o
   1   3   9        0.27        0.00      0.18 o
   2   3   9       53.69       53.74      1.39 o
   3   3   9       45.87       47.63      1.34 o
   4   3   9       16.01       16.30      0.80 o
   5   3   9        4.97        6.26      0.64 o
   6   3   9        1.99        2.82      0.84 o
  -5   4   9        4.72        5.20      1.13 o
  -4   4   9        7.82        9.29      1.11 o
  -3   4   9        4.98        5.39      0.56 o
  -2   4   9       11.14       10.48      0.61 o
  -1   4   9       15.63       15.56      0.98 o
   0   4   9        8.46        8.30      0.48 o
   1   4   9        4.39        4.83      0.39 o
   2   4   9      146.11      135.18      5.33 o
   3   4   9       50.98       46.50      1.31 o
   4   4   9        6.85        7.21      0.83 o
   5   4   9        4.28        4.15      0.78 o
   6   4   9        8.64       10.20      1.19 o
  -5   5   9        1.93        1.16      0.93 o
  -4   5   9        2.22        0.92      0.57 o
  -3   5   9       35.31       41.40      1.35 o
  -2   5   9       20.91       21.73      0.89 o
  -1   5   9        0.87        0.03      0.30 o
   0   5   9       20.80       17.82      1.96 o
   1   5   9        7.31        7.39      0.47 o
   2   5   9        2.50        2.10      0.49 o
   3   5   9       47.27       45.17      1.85 o
   4   5   9        8.40        7.88      0.88 o
   5   5   9        0.63        0.45      0.51 o
   6   5   9        9.07       11.35      1.21 o
  -4   6   9        0.68        0.00      0.54 o
  -3   6   9        0.54        0.24      0.66 o
  -2   6   9        5.75        5.08      0.73 o
  -1   6   9        1.15        0.30      0.31 o
   0   6   9       21.47       17.43      0.60 o
   1   6   9        9.84        8.23      0.50 o
   2   6   9       49.59       54.99      1.98 o
   3   6   9        0.03        0.01      0.40 o
   4   6   9        2.60        2.53      0.65 o
   5   6   9        2.03        1.10      0.61 o
   6   6   9        4.74        6.04      0.99 o
  -4   7   9        0.09        0.21      1.09 o
  -3   7   9        0.47        0.58      0.51 o
  -2   7   9        4.39        5.11      0.58 o
  -1   7   9        9.42        7.50      0.75 o
   0   7   9       10.51       12.09      0.53 o
   1   7   9        7.28        4.70      0.43 o
   2   7   9        4.45        4.12      0.53 o
   3   7   9        0.53        0.03      0.42 o
   4   7   9        1.21        1.45      0.55 o
   5   7   9        4.49        5.76      0.91 o
   6   7   9        0.62        0.48      0.66 o
  -3   8   9        0.51        0.11      0.54 o
  -2   8   9        0.43        0.00      0.40 o
  -1   8   9        3.94        4.38      0.48 o
   0   8   9        0.09        0.28      0.35 o
   1   8   9        3.69        3.82      0.59 o
   2   8   9        0.46        0.00      0.34 o
   3   8   9        3.00        3.24      0.59 o
   4   8   9        2.98        4.36      0.75 o
   5   8   9        0.48        0.00      0.54 o
   6   8   9        2.05        2.55      0.86 o
  -2   9   9        0.03        0.12      0.43 o
  -1   9   9        0.15        0.44      0.36 o
   0   9   9        1.29        0.81      0.45 o
   1   9   9        7.10        7.71      0.53 o
   2   9   9        0.32        0.00      0.33 o
   3   9   9        0.22        0.68      0.37 o
   4   9   9        0.66        0.52      0.52 o
   5   9   9        2.78        4.58      0.89 o
  -1  10   9        4.74        5.76      0.54 o
   0  10   9        2.72        2.73      0.41 o
   1  10   9        1.69        1.37      0.41 o
   2  10   9        0.03        0.00      0.32 o
   3  10   9        2.62        3.42      0.50 o
   4  10   9        3.56        4.13      0.56 o
   5  10   9        0.58        0.00      0.64 o
   0  11   9        3.62        5.24      1.07 o
   1  11   9        0.24        0.00      0.36 o
   2  11   9        1.94        1.71      0.42 o
   3  11   9        0.52        0.61      0.63 o
   4  11   9        0.14        0.00      0.71 o
  -4  -8  10        0.34        0.00      0.58 o
  -3  -8  10        1.77        0.78      0.61 o
  -2  -8  10        3.31        2.24      0.72 o
  -1  -8  10       10.70        9.74      1.00 o
   0  -8  10        1.23        0.00      0.56 o
  -4  -7  10        2.45        1.22      0.68 o
  -3  -7  10        2.73        2.39      0.67 o
  -2  -7  10        2.17        2.26      0.68 o
  -1  -7  10        0.28        0.13      0.52 o
   0  -7  10        4.62        6.59      0.86 o
   1  -7  10        0.63        1.96      0.61 o
   2  -7  10        2.61        3.69      0.77 o
  -5  -6  10        1.40        1.34      0.75 o
  -4  -6  10        0.11        0.00      0.58 o
  -3  -6  10        1.73        2.59      0.66 o
  -2  -6  10        3.77        4.39      0.72 o
  -1  -6  10       16.40       15.11      1.07 o
   0  -6  10        6.42        8.52      0.88 o
   1  -6  10        9.35       10.50      0.96 o
   2  -6  10        1.08        1.43      0.57 o
  -5  -5  10        2.67        1.49      0.75 o
  -4  -5  10        0.33        0.00      0.56 o
  -3  -5  10       17.79       19.18      0.90 o
  -2  -5  10        8.62        9.39      1.08 o
  -1  -5  10        6.71        6.77      0.76 o
   0  -5  10        4.01        3.62      0.64 o
   1  -5  10       13.26       16.54      1.13 o
   2  -5  10        2.92        2.77      0.62 o
   3  -5  10        0.18        0.21      0.47 o
  -5  -4  10        0.35        0.00      0.45 o
  -4  -4  10        2.05        2.32      0.49 o
  -3  -4  10        2.75        3.92      0.65 o
  -2  -4  10        8.25        8.80      0.60 o
  -1  -4  10        9.38        9.42      0.66 o
   0  -4  10        7.98        8.06      0.70 o
   1  -4  10       14.38       15.92      0.80 o
   2  -4  10        6.86        7.04      0.79 o
   3  -4  10        0.28        0.00      0.39 o
   4  -4  10        0.15        0.00      0.46 o
  -6  -3  10        2.67        2.63      0.61 o
  -5  -3  10        0.61        1.21      0.47 o
  -4  -3  10        0.89        0.00      0.38 o
  -3  -3  10        6.42        5.67      0.54 o
  -2  -3  10        1.64        1.66      0.51 o
  -1  -3  10        4.63        4.45      0.46 o
   0  -3  10       12.33       12.97      2.56 o
   1  -3  10        0.89        0.54      0.32 o
   2  -3  10        4.44        5.10      1.43 o
   3  -3  10        1.04        1.03      0.54 o
   4  -3  10        2.00        2.60      0.70 o
  -6  -2  10        4.38        5.57      0.72 o
  -5  -2  10        2.53        2.58      0.53 o
  -4  -2  10        0.87        0.46      0.39 o
  -3  -2  10        0.26        0.55      0.35 o
  -2  -2  10        7.05        7.07      0.55 o
  -1  -2  10       11.14       10.90      0.62 o
   0  -2  10        2.68        3.18      0.40 o
   1  -2  10        8.43        8.51      0.57 o
   2  -2  10        7.17        8.93      0.62 o
   3  -2  10       13.88       14.38      1.77 o
   4  -2  10        1.11        0.61      0.40 o
   5  -2  10        2.03        2.28      0.71 o
  -6  -1  10        4.94        4.26      0.97 o
  -5  -1  10        5.45        5.62      1.62 o
  -4  -1  10        3.10        2.43      0.47 o
  -3  -1  10       13.95       12.34      0.72 o
  -2  -1  10       64.11       59.31      1.55 o
  -1  -1  10        1.36        1.19      0.35 o
   0  -1  10       17.45       17.31      0.90 o
   1  -1  10       40.35       43.22      1.24 o
   2  -1  10       26.05       26.81      0.99 o
   3  -1  10       31.27       34.46      1.20 o
   4  -1  10        0.66        0.46      0.40 o
   5  -1  10        0.35        0.79      0.44 o
  -5   0  10        4.48        2.22      0.80 o
  -4   0  10       15.27       12.89      0.79 o
  -3   0  10        2.93        3.43      0.50 o
  -2   0  10      115.99      115.26      3.03 o
  -1   0  10       20.03       20.86      0.81 o
   0   0  10        8.18        7.47      0.52 o
   1   0  10       41.12       43.43      1.30 o
   2   0  10        0.42        0.00      0.29 o
   3   0  10       18.61       20.19      0.90 o
   4   0  10       13.87       13.92      0.81 o
   5   0  10        1.17        0.05      0.41 o
  -5   1  10        2.44        2.40      0.83 o
  -4   1  10        4.20        4.09      0.80 o
  -3   1  10       15.16       15.86      1.10 o
  -2   1  10       33.84       31.15      1.02 o
  -1   1  10       24.51       25.07      0.98 o
   0   1  10       45.25       44.90      1.22 o
   1   1  10        4.17        4.84      0.44 o
   2   1  10        9.75        9.78      0.59 o
   3   1  10        9.83       10.68      0.67 o
   4   1  10        0.76        0.57      0.70 o
   5   1  10        0.25        0.00      0.54 o
  -5   2  10        1.27        1.24      0.77 o
  -4   2  10        1.69        2.46      0.77 o
  -3   2  10        8.93       10.06      0.97 o
  -2   2  10        6.91        6.72      0.58 o
  -1   2  10       26.26       26.87      0.89 o
   0   2  10       35.37       30.94      0.95 o
   1   2  10       25.06       22.80      0.63 o
   2   2  10       22.41       21.97      0.84 o
   3   2  10        7.87        8.46      0.61 o
   4   2  10        0.60        0.20      0.35 o
   5   2  10        2.51        2.64      0.52 o
   6   2  10        0.32        0.00      0.47 o
  -5   3  10        1.53        0.68      0.79 o
  -4   3  10        1.11        0.48      0.70 o
  -3   3  10        4.35        3.12      0.69 o
  -2   3  10       20.88       18.41      1.13 o
  -1   3  10        3.86        3.59      0.60 o
   0   3  10       14.05       13.04      0.69 o
   1   3  10       19.14       17.75      0.67 o
   2   3  10       95.73       91.07      2.57 o
   3   3  10       11.54       10.62      0.66 o
   4   3  10        4.68        4.49      0.58 o
   5   3  10        0.65        1.76      0.70 o
   6   3  10        0.55        0.21      0.72 o
  -5   4  10        2.26        0.41      0.86 o
  -4   4  10        0.47        0.00      0.65 o
  -3   4  10        8.12        7.91      0.92 o
  -2   4  10       27.63       27.24      0.97 o
  -1   4  10       25.45       24.22      1.23 o
   0   4  10        3.27        3.67      0.59 o
   1   4  10        5.32        5.97      0.45 o
   2   4  10        1.27        1.24      0.50 o
   3   4  10       10.70       11.83      0.97 o
   4   4  10        5.57        4.56      0.77 o
   5   4  10        1.96        2.17      0.72 o
   6   4  10        0.73        0.57      0.72 o
  -4   5  10        0.51        0.13      0.70 o
  -3   5  10        1.39        1.41      0.48 o
  -2   5  10        4.94        4.99      0.55 o
  -1   5  10       10.86        8.40      0.56 o
   0   5  10        3.70        3.49      0.39 o
   1   5  10        8.55        7.32      0.96 o
   2   5  10        2.39        2.29      0.53 o
   3   5  10       18.85       20.48      1.28 o
   4   5  10        1.19        1.24      0.58 o
   5   5  10        0.77        0.00      0.53 o
   6   5  10        5.70        7.82      1.11 o
  -4   6  10        0.11        0.56      0.76 o
  -3   6  10        2.43        2.96      0.60 o
  -2   6  10        0.22        0.00      0.37 o
  -1   6  10        9.28        7.96      0.75 o
   0   6  10        1.53        1.20      0.47 o
   1   6  10       14.09       14.80      0.71 o
   2   6  10        5.90        5.62      0.62 o
   3   6  10        4.03        3.71      0.63 o
   4   6  10        3.32        3.24      0.73 o
   5   6  10        1.22        1.89      0.64 o
   6   6  10        2.49        2.55      0.83 o
  -3   7  10        0.01        0.00      0.46 o
  -2   7  10        1.53        1.00      0.45 o
  -1   7  10        0.04        0.12      0.35 o
   0   7  10        2.78        1.79      0.45 o
   1   7  10        0.23        0.69      0.30 o
   2   7  10        2.27        2.35      0.40 o
   3   7  10        5.35        5.69      0.72 o
   4   7  10        2.13        1.33      0.57 o
   5   7  10        0.30        0.45      0.63 o
  -2   8  10        0.81        1.18      0.49 o
  -1   8  10        1.69        2.00      0.43 o
   0   8  10        0.22        0.14      0.32 o
   1   8  10        2.03        2.22      0.39 o
   2   8  10        1.68        1.83      0.39 o
   3   8  10        0.50        0.00      0.33 o
   4   8  10        4.02        4.24      0.79 o
   5   8  10        0.49        0.00      0.64 o
  -2   9  10        0.03        0.00      0.42 o
  -1   9  10        1.48        1.81      0.55 o
   0   9  10        1.51        1.63      0.39 o
   1   9  10        0.87        1.08      0.37 o
   2   9  10        1.18        1.47      0.40 o
   3   9  10        0.24        0.07      0.37 o
   4   9  10        4.11        5.97      0.84 o
   5   9  10        3.09        2.81      0.81 o
  -1  10  10        6.97       12.22      0.81 o
   0  10  10        6.83        7.29      0.96 o
   1  10  10        1.71        1.34      0.42 o
   2  10  10        1.57        1.34      0.43 o
   3  10  10        0.33        0.07      0.39 o
   4  10  10        1.72        1.74      0.53 o
   2  11  10        0.59        0.25      0.42 o
  -2  -8  11        3.25        4.68      0.86 o
  -1  -8  11        3.79        2.30      0.72 o
  -3  -7  11        1.46        1.99      0.71 o
  -2  -7  11        6.09        7.17      0.91 o
  -1  -7  11        1.98        1.06      0.61 o
   0  -7  11        3.18        2.89      0.70 o
   1  -7  11        0.03        0.00      0.49 o
  -4  -6  11        4.95        4.19      0.88 o
  -3  -6  11        0.56        0.89      0.61 o
  -2  -6  11        0.87        0.57      0.55 o
  -1  -6  11        1.28        1.24      0.58 o
   0  -6  11        5.44        4.36      0.75 o
   1  -6  11        1.10        0.69      0.53 o
   2  -6  11        1.02        1.36      0.59 o
  -5  -5  11        1.09        2.38      0.84 o
  -4  -5  11        0.99        0.33      0.65 o
  -3  -5  11        2.46        2.05      0.69 o
  -2  -5  11        4.05        4.06      0.73 o
  -1  -5  11        0.67        0.60      0.48 o
   0  -5  11        5.12        5.85      0.79 o
   1  -5  11        1.87        1.17      0.52 o
   2  -5  11        0.98        0.00      0.45 o
   3  -5  11        1.16        0.27      0.53 o
  -5  -4  11        0.29        0.00      0.46 o
  -4  -4  11        0.99        0.82      0.47 o
  -3  -4  11        1.62        1.23      0.44 o
  -2  -4  11        3.19        2.18      0.45 o
  -1  -4  11        2.04        1.21      0.40 o
   0  -4  11        1.81        1.64      0.41 o
   1  -4  11        0.11        0.64      0.45 o
   2  -4  11        1.29        1.06      0.53 o
   3  -4  11        0.54        0.86      0.54 o
  -5  -3  11        2.05        2.59      0.90 o
  -4  -3  11        0.17        1.31      0.45 o
  -3  -3  11        0.92        0.44      0.38 o
  -2  -3  11        1.87        1.78      0.41 o
  -1  -3  11       15.04       16.55      1.35 o
   0  -3  11        3.56        3.56      0.47 o
   1  -3  11        1.51        1.72      0.41 o
   2  -3  11        9.10       10.99      1.64 o
   3  -3  11        0.46        0.13      0.47 o
   4  -3  11        1.89        1.40      0.64 o
  -5  -2  11        1.87        1.99      0.55 o
  -4  -2  11        1.03        1.01      0.62 o
  -3  -2  11        0.01        0.00      0.49 o
  -2  -2  11        3.35        3.79      0.48 o
  -1  -2  11        7.23        7.76      1.00 o
   0  -2  11        4.16        4.61      0.65 o
   1  -2  11       29.39       31.85      1.53 o
   2  -2  11       48.59       53.84      1.57 o
   3  -2  11        2.64        2.89      0.78 o
   4  -2  11        0.82        0.75      0.58 o
  -5  -1  11        1.51        1.08      0.72 o
  -4  -1  11       20.62       20.89      1.20 o
  -3  -1  11       32.13       29.63      1.09 o
  -2  -1  11        0.26        0.37      0.37 o
  -1  -1  11       21.54       21.08      0.85 o
   0  -1  11        3.09        2.94      0.44 o
   1  -1  11        5.41        7.61      0.78 o
   2  -1  11       15.72       16.45      0.82 o
   3  -1  11       11.72       12.72      1.49 o
   4  -1  11        1.12        0.73      0.44 o
  -5   0  11        1.87        1.65      0.76 o
  -4   0  11        1.67        1.49      0.72 o
  -3   0  11       19.68       19.28      0.99 o
  -2   0  11        5.65        6.19      0.56 o
  -1   0  11        1.21        1.00      0.47 o
   0   0  11        0.74        0.21      0.31 o
   1   0  11        0.50        0.00      0.30 o
   2   0  11        4.68        4.68      0.50 o
   3   0  11        9.95       11.78      0.74 o
   4   0  11        1.76        2.95      0.53 o
   5   0  11        0.98        2.05      0.54 o
  -5   1  11        0.63        0.00      0.65 o
  -4   1  11        1.15        1.42      0.66 o
  -3   1  11        1.70        0.88      0.61 o
  -2   1  11       19.51       18.79      0.83 o
  -1   1  11       13.90       12.48      0.76 o
   0   1  11       33.54       35.45      1.79 o
   1   1  11        8.52        7.89      0.57 o
   2   1  11        7.07        6.71      0.55 o
   3   1  11        2.42        2.58      0.45 o
   4   1  11        2.82        3.18      0.53 o
   5   1  11        0.35        0.17      0.43 o
  -5   2  11        1.09        0.78      0.80 o
  -4   2  11        0.05        0.00      0.60 o
  -3   2  11        0.32        0.00      0.45 o
  -2   2  11       12.13        9.76      0.93 o
  -1   2  11       33.90       31.91      1.02 o
   0   2  11        7.58        7.40      0.53 o
   1   2  11       36.93       36.98      1.13 o
   2   2  11       13.38       12.87      0.71 o
   3   2  11        0.56        0.28      0.35 o
   4   2  11        5.72        7.29      0.65 o
   5   2  11        2.64        3.70      0.59 o
  -4   3  11        0.55        0.00      0.60 o
  -3   3  11        0.00        0.00      0.47 o
  -2   3  11        0.09        0.00      0.50 o
  -1   3  11        3.66        3.33      0.61 o
   0   3  11        1.19        0.71      0.43 o
   1   3  11       18.19       17.41      1.11 o
   2   3  11       14.30       13.88      1.07 o
   3   3  11        1.97        1.48      0.56 o
   4   3  11       13.84       14.81      1.24 o
   5   3  11        0.59        0.48      0.69 o
  -4   4  11        0.96        0.37      0.75 o
  -3   4  11        2.01        1.00      0.66 o
  -2   4  11        4.25        4.53      0.75 o
  -1   4  11        1.34        0.77      0.50 o
   0   4  11        9.34        9.04      0.80 o
   1   4  11        2.32        2.60      1.29 o
   2   4  11        5.67        4.87      0.69 o
   3   4  11       11.71       11.79      1.02 o
   4   4  11        4.82        3.47      0.79 o
   5   4  11        0.49        0.00      0.58 o
  -4   5  11        0.45        0.63      0.77 o
  -3   5  11        0.07        0.33      0.63 o
  -2   5  11        5.37        4.24      0.73 o
  -1   5  11        0.33        0.89      0.47 o
   0   5  11       11.48        8.43      0.78 o
   1   5  11        2.48        3.06      0.40 o
   2   5  11        9.87        9.69      0.62 o
   3   5  11        8.99        9.44      0.94 o
   4   5  11        2.32        2.47      0.69 o
   5   5  11        4.49        5.37      0.93 o
  -3   6  11        0.91        2.25      0.78 o
  -2   6  11        0.02        0.01      0.39 o
  -1   6  11        3.11        2.42      0.56 o
   0   6  11        1.73        1.17      0.44 o
   1   6  11        0.78        0.38      0.30 o
   2   6  11        3.84        4.08      0.47 o
   3   6  11        1.00        0.33      0.50 o
   4   6  11        1.42        1.70      0.67 o
   5   6  11        1.56        2.17      0.73 o
  -3   7  11        0.34        0.00      0.64 o
  -2   7  11        0.21        0.41      0.44 o
  -1   7  11        0.10        0.00      0.36 o
   0   7  11        1.04        1.92      0.50 o
   1   7  11        2.48        2.20      0.40 o
   2   7  11        0.73        0.16      0.34 o
   3   7  11        1.96        2.32      0.64 o
   4   7  11        0.46        1.07      0.57 o
   5   7  11        2.11        3.11      0.84 o
  -2   8  11        0.91        1.18      0.51 o
  -1   8  11        0.03        0.00      0.99 o
   0   8  11        0.70        0.21      0.41 o
   1   8  11        6.55        5.78      0.53 o
   2   8  11        3.43        3.39      0.50 o
   3   8  11        4.86        6.42      0.89 o
   4   8  11        4.74        6.09      0.96 o
  -1   9  11        4.18        4.63      0.59 o
   0   9  11        0.20        0.13      0.41 o
   1   9  11        1.72        1.89      0.42 o
   2   9  11        0.41        0.00      0.37 o
   3   9  11        0.50        0.46      0.43 o
   4   9  11        2.49        3.53      0.80 o
   1  10  11        0.04        0.00      0.38 o
   2  10  11        1.52        1.51      0.45 o
   3  10  11        4.13        5.24      0.64 o
  -3  -6  12        7.93        8.20      1.04 o
  -2  -6  12        2.25        1.48      0.67 o
  -1  -6  12        0.53        0.50      0.56 o
   0  -6  12        0.48        0.22      0.54 o
   1  -6  12        0.02        0.08      0.50 o
  -4  -5  12        0.07        0.00      0.63 o
  -3  -5  12        2.68        0.75      0.64 o
  -2  -5  12        5.51        6.70      0.89 o
  -1  -5  12        0.82        0.21      0.54 o
   0  -5  12        0.42        0.15      0.52 o
   1  -5  12        1.13        0.04      0.46 o
   2  -5  12        0.25        0.63      0.56 o
  -4  -4  12        1.82        0.48      0.83 o
  -3  -4  12        2.44        1.76      0.50 o
  -2  -4  12        1.94        1.14      0.88 o
  -1  -4  12        1.25        1.43      0.42 o
   0  -4  12        1.28        1.08      0.55 o
   1  -4  12        2.01        3.10      0.66 o
   2  -4  12        1.03        0.25      0.52 o
  -4  -3  12        0.46        0.32      0.45 o
  -3  -3  12        0.56        0.64      0.51 o
  -2  -3  12       10.21       11.17      0.77 o
  -1  -3  12        5.66        5.81      1.06 o
   0  -3  12        6.80        7.99      0.89 o
   1  -3  12        8.63        9.80      0.74 o
   2  -3  12        2.46        4.19      0.75 o
   3  -3  12        3.40        4.72      0.85 o
  -4  -2  12        4.64        3.99      0.82 o
  -3  -2  12       12.10       11.33      0.75 o
  -2  -2  12        4.75        4.83      0.81 o
  -1  -2  12       10.35       12.87      0.74 o
   0  -2  12        8.39        8.46      0.64 o
   1  -2  12       24.83       27.76      1.96 o
   2  -2  12        6.34        8.07      0.68 o
   3  -2  12        1.33        0.55      0.77 o
  -4  -1  12        5.64        5.93      0.68 o
  -3  -1  12        5.08        5.03      0.59 o
  -2  -1  12       15.25       16.73      0.85 o
  -1  -1  12        3.17        2.57      0.45 o
   0  -1  12       24.86       26.48      1.24 o
   1  -1  12        3.59        3.48      0.49 o
   2  -1  12        9.81       10.70      1.94 o
   3  -1  12        3.80        3.89      0.57 o
   4  -1  12        1.82        2.51      0.57 o
  -4   0  12        0.32        0.05      0.66 o
  -3   0  12        4.43        3.77      0.53 o
  -2   0  12        0.01        0.03      0.39 o
  -1   0  12       13.00       13.98      0.74 o
   0   0  12        2.10        1.91      0.42 o
   1   0  12        8.36        9.02      0.62 o
   2   0  12        5.20        5.43      0.56 o
   3   0  12        1.00        1.16      0.46 o
   4   0  12        1.26        1.51      0.49 o
  -4   1  12        1.19        0.43      0.63 o
  -3   1  12        4.89        5.44      0.85 o
  -2   1  12        0.02        0.02      0.47 o
  -1   1  12       13.36       14.12      0.74 o
   0   1  12       14.58       13.66      0.72 o
   1   1  12        3.82        3.61      0.47 o
   2   1  12        0.23        0.27      0.34 o
   3   1  12        2.86        3.32      0.62 o
   4   1  12        1.20        1.10      0.53 o
  -4   2  12        0.22        0.14      0.66 o
  -3   2  12        0.25        0.23      0.58 o
  -2   2  12        4.26        2.93      0.66 o
  -1   2  12       31.88       33.03      1.61 o
   0   2  12        1.80        0.13      0.52 o
   1   2  12       31.71       29.52      1.08 o
   2   2  12        0.45        0.00      0.31 o
   3   2  12       12.13       14.44      0.82 o
   4   2  12        1.69        1.73      0.47 o
   5   2  12        1.01        0.00      0.72 o
  -4   3  12        1.03        0.18      0.72 o
  -3   3  12        0.97        1.11      0.63 o
  -2   3  12        1.85        1.71      0.59 o
  -1   3  12        2.08        1.74      0.57 o
   0   3  12        7.14        7.18      0.79 o
   1   3  12        0.14        0.00      0.42 o
   2   3  12        0.67        0.49      0.50 o
   3   3  12        8.92       11.13      1.07 o
   4   3  12        1.88        2.10      0.75 o
   5   3  12        0.04        0.00      0.63 o
  -3   4  12        0.13        0.92      0.71 o
  -2   4  12        0.74        0.00      0.54 o
  -1   4  12        2.90        3.04      0.65 o
   0   4  12        5.01        6.27      0.75 o
   1   4  12        2.28        0.90      0.48 o
   2   4  12        5.41        5.99      0.78 o
   3   4  12        5.89        8.09      0.93 o
   4   4  12        0.56        0.25      0.58 o
   5   4  12        0.84        0.83      0.68 o
  -3   5  12        0.10        0.00      0.59 o
  -2   5  12        2.60        4.03      0.78 o
  -1   5  12        0.33        0.18      0.47 o
   0   5  12        1.93        2.08      0.54 o
   1   5  12        0.18        0.41      0.45 o
   2   5  12        2.32        2.34      0.65 o
   3   5  12        1.98        1.02      0.56 o
   4   5  12        0.14        0.68      0.63 o
   5   5  12        3.10        4.05      0.89 o
  -3   6  12        0.35        0.00      0.64 o
  -2   6  12        0.67        0.22      0.57 o
  -1   6  12        2.12        1.89      0.59 o
   0   6  12        1.49        2.13      0.57 o
   1   6  12        0.61        0.36      0.49 o
   2   6  12        0.04        0.00      0.35 o
   3   6  12        0.11        0.00      0.48 o
   4   6  12        0.60        0.11      0.60 o
  -2   7  12        1.67        2.25      0.72 o
  -1   7  12        0.93        1.54      0.55 o
   0   7  12        1.38        0.95      0.48 o
   1   7  12        1.25        1.36      0.45 o
   2   7  12        1.91        2.11      0.46 o
   3   7  12        1.21        1.73      0.46 o
   4   7  12        3.42        4.96      0.93 o
  -1   8  12        0.77        0.81      0.57 o
   0   8  12        0.36        0.00      0.45 o
   1   8  12        1.80        1.50      0.41 o
   2   8  12        1.57        1.32      0.49 o
   3   8  12        4.61        6.85      0.94 o
   4   8  12        5.46        6.94      1.02 o
   0   9  12        1.21        0.78      0.53 o
   1   9  12        0.50        0.06      0.49 o
   2   9  12        1.82        2.69      0.51 o
   3   9  12        1.40        2.39      0.53 o
  -2  -5  13        3.63        3.65      0.78 o
  -1  -5  13        0.80        0.49      0.58 o
   0  -5  13        1.04        0.64      0.59 o
  -3  -4  13        0.33        0.00      0.42 o
  -2  -4  13        1.99        1.94      0.69 o
  -1  -4  13        3.12        1.93      0.69 o
   0  -4  13        2.30        2.05      0.67 o
   1  -4  13        2.30        2.17      0.64 o
  -3  -3  13        0.92        0.94      0.47 o
  -2  -3  13        4.11        4.64      0.57 o
  -1  -3  13        2.79        2.14      0.49 o
   0  -3  13        1.06        0.73      0.43 o
   1  -3  13        6.97        7.40      1.10 o
   2  -3  13        2.80        3.65      0.78 o
  -4  -2  13       12.72       13.76      0.93 o
  -3  -2  13        6.93        5.99      0.65 o
  -2  -2  13        1.59        1.65      0.46 o
  -1  -2  13        1.42        2.26      0.48 o
   0  -2  13        5.90        5.49      0.59 o
   1  -2  13        1.31        1.97      0.47 o
   2  -2  13        5.69        5.55      0.63 o
   3  -2  13        0.63        0.76      0.62 o
  -4  -1  13        2.36        2.57      0.89 o
  -3  -1  13        4.50        4.34      0.61 o
  -2  -1  13        1.60        1.19      0.52 o
  -1  -1  13        1.41        0.91      0.42 o
   0  -1  13        1.43        1.32      0.42 o
   1  -1  13        1.28        1.74      0.43 o
   2  -1  13        1.41        1.54      0.46 o
   3  -1  13        0.09        0.29      0.43 o
  -4   0  13        1.12        0.89      0.75 o
  -3   0  13        0.83        0.51      0.65 o
  -2   0  13        6.00        5.23      0.59 o
  -1   0  13        1.70        1.22      0.43 o
   0   0  13        2.20        1.64      0.81 o
   1   0  13        0.74        0.75      0.37 o
   2   0  13        0.43        0.66      0.41 o
   3   0  13        1.03        1.17      0.46 o
  -4   1  13        0.22        0.00      0.72 o
  -3   1  13        0.04        0.00      0.59 o
  -2   1  13        0.74        1.58      0.62 o
  -1   1  13        2.89        2.12      0.63 o
   0   1  13        0.53        0.00      0.34 o
   1   1  13        2.05        2.23      0.43 o
   2   1  13        0.34        0.00      0.32 o
   3   1  13        0.77        1.74      0.48 o
   4   1  13        3.81        3.86      0.66 o
  -3   2  13        1.58        0.62      0.70 o
  -2   2  13        4.74        6.26      0.86 o
  -1   2  13        4.59        3.49      0.69 o
   0   2  13        5.85        6.89      0.88 o
   1   2  13        1.90        2.46      0.68 o
   2   2  13        2.16        2.39      0.69 o
   3   2  13        0.34        1.39      0.70 o
   4   2  13        2.48        4.50      0.94 o
  -3   3  13        0.95        1.01      0.67 o
  -2   3  13        2.19        1.85      0.68 o
  -1   3  13        0.76        0.00      0.46 o
   0   3  13        1.85        2.10      0.65 o
   1   3  13        2.01        1.38      0.60 o
   2   3  13        1.07        1.19      0.60 o
   3   3  13        3.51        3.96      0.85 o
   4   3  13        1.83        2.49      0.84 o
  -3   4  13        0.76        0.00      0.67 o
  -2   4  13        0.26        0.69      0.64 o
  -1   4  13        5.94        7.31      0.87 o
   0   4  13        0.61        0.82      0.56 o
   1   4  13        3.68        3.28      0.68 o
   2   4  13        0.47        0.00      0.52 o
   3   4  13        0.09        0.56      0.58 o
   4   4  13        3.33        3.94      0.89 o
  -2   5  13        1.47        2.57      0.72 o
  -1   5  13        2.81        4.08      0.74 o
   0   5  13        1.01        1.93      0.64 o
   1   5  13        0.02        0.00      0.47 o
   2   5  13        0.24        0.17      0.53 o
   3   5  13        0.59        0.77      0.58 o
   4   5  13        1.07        0.30      0.66 o
  -2   6  13        0.15        0.00      0.58 o
  -1   6  13        0.80        1.51      0.61 o
   0   6  13        1.78        0.19      0.53 o
   1   6  13        0.07        0.42      0.51 o
   2   6  13        2.02        1.92      0.61 o
   3   6  13        0.36        1.50      0.70 o
   4   6  13        1.63        0.84      0.69 o
  -1   7  13        1.92        1.72      0.64 o
   0   7  13        1.14        1.05      0.58 o
   1   7  13        0.80        1.08      0.57 o
   2   7  13        0.36        0.00      0.53 o
   3   7  13       10.50       15.87      1.34 o
   0   8  13        1.45        2.60      0.66 o
   1   8  13        1.90        1.25      0.61 o
   2   8  13        0.03        0.00      0.53 o
  -2  -3  14        0.37        0.62      0.46 o
  -1  -3  14        1.59        1.35      0.50 o
   0  -3  14        6.39        5.62      1.36 o
   1  -3  14        3.29        2.96      0.74 o
  -2  -2  14        1.84        1.14      0.50 o
  -1  -2  14        4.36        4.05      0.58 o
   0  -2  14        2.54        2.44      0.49 o
   1  -2  14        3.46        3.08      0.70 o
  -3  -1  14        0.07        0.00      0.73 o
  -2  -1  14        2.47        2.26      0.52 o
  -1  -1  14        1.58        2.34      0.53 o
   0  -1  14        0.02        0.03      0.39 o
   1  -1  14        1.23        2.26      0.48 o
   2  -1  14        0.30        0.00      0.71 o
  -3   0  14        0.19        0.00      0.63 o
  -2   0  14        3.52        3.40      0.82 o
  -1   0  14        3.83        3.75      0.56 o
   0   0  14        1.65        0.35      0.41 o
   1   0  14        0.60        0.73      0.50 o
   2   0  14        1.63        1.42      0.61 o
  -3   1  14        0.16        0.00      0.63 o
  -2   1  14        5.16        5.83      0.91 o
  -1   1  14        2.17        1.83      0.73 o
   0   1  14        1.22        0.57      0.61 o
   1   1  14        0.68        0.48      0.62 o
   2   1  14        3.14        4.76      0.92 o
   3   1  14        0.17        0.42      0.68 o
  -2   2  14        0.01        0.52      0.63 o
  -1   2  14        0.54        0.00      0.55 o
   0   2  14        4.33        5.01      0.81 o
   1   2  14        0.62        0.17      0.58 o
   2   2  14        2.18        4.74      0.86 o
   3   2  14        1.44        0.91      0.77 o
  -2   3  14        2.80        3.27      0.78 o
  -1   3  14        2.11        3.07      0.71 o
   0   3  14        4.87        5.56      0.86 o
   1   3  14        0.66        0.42      0.59 o
   2   3  14        1.06        0.88      0.64 o
   3   3  14        2.94        5.10      0.92 o
  -2   4  14        0.91        1.56      0.70 o
  -1   4  14        1.81        2.13      0.67 o
   0   4  14        1.05        1.67      0.69 o
   1   4  14        0.28        0.01      0.55 o
   2   4  14        0.07        0.42      0.57 o
   3   4  14        0.16        0.00      0.57 o
  -1   5  14        1.47        1.19      0.67 o
   0   5  14        0.31        0.00      0.55 o
   1   5  14        3.86        4.78      0.85 o
   2   5  14        0.38        0.34      0.56 o
   3   5  14        0.01        0.00      0.54 o
   0   6  14        2.66        2.38      0.73 o
   1   6  14        0.78        0.54      0.59 o
   2   6  14        4.41        5.62      0.93 o
  -1  -1  15        1.38        0.79      0.60 o
   0  -1  15        2.55        1.95      0.51 o
  -1   0  15        0.10        0.00      0.63 o
   0   0  15        0.15        0.52      0.73 o
   1   0  15        0.95        0.74      0.71 o
  -1   1  15        0.44        0.76      0.69 o
   0   1  15        0.43        0.23      0.64 o
   1   1  15        5.01        7.65      1.07 o
  -1   2  15        2.29        1.67      0.73 o
   0   2  15        0.53        0.00      0.58 o
   1   2  15        1.14        1.35      0.71 o
  -1   3  15        0.81        0.44      0.64 o
   0   3  15        0.06        0.00      0.56 o
   1   3  15        0.21        0.48      0.64 o
   0   4  15        0.15        0.29      0.63 o
   1   4  15        0.22        0.00      0.54 o
 
